# Supplementary material for: Gut microbiota and risk of five common cancers: A univariable and multivariable Mendelian randomization study
Source: Cancer Med. 2023 Mar 7;12(9):10393–405. doi: 10.1002/cam4.5772 (PMC10225193; doi:10.1002/cam4.5772)
Supplement: Supplementary file 2 — Table S1–S2. [file CAM4-12-10393-s002.xlsx]

## Sheet: Table S1
Table S1. Top independent SNPs (P < 1E-05 at LD r2 < 0.1) associated with gut microbiota.
SNP	EA	OA	BETA	SE	P	R2	F	Gut Microbiota
rs182549	C	T	0.111489	0.012066	3.79e-20	0.00463367	85.3679	class.Actinobacteria
rs6730157	G	A	0.107534	0.0119089	2.43e-19	0.00442614	81.5275	class.Actinobacteria
rs6660520	A	G	0.0711483	0.0134495	1.11e-07	0.00152353	27.9812	class.Actinobacteria
rs4954556	A	G	0.1226	0.0247436	2.9e-07	0.00133683	24.5476	class.Actinobacteria
rs7322849	T	C	0.0944467	0.0192976	6.21e-07	0.00130437	23.9508	class.Actinobacteria
rs8047955	A	G	0.0575816	0.0116762	8.34e-07	0.0013243	24.3173	class.Actinobacteria
rs6430601	T	G	0.0760397	0.0161513	1.06e-06	0.0012071	22.1625	class.Actinobacteria
rs134366	G	A	0.111877	0.023501	1.5e-06	0.00123416	22.66	class.Actinobacteria
rs11745923	G	T	0.0563759	0.0115529	1.58e-06	0.0012967	23.8098	class.Actinobacteria
rs1961273	C	T	0.0602969	0.0126047	1.75e-06	0.00124619	22.8812	class.Actinobacteria
rs35564151	G	A	0.05389	0.0114886	1.87e-06	0.0011983	22.0007	class.Actinobacteria
rs62168955	T	C	0.244958	0.0499791	2.14e-06	0.00130809	24.0191	class.Actinobacteria
rs72767435	T	C	-0.126352	0.0273626	2.57e-06	0.00116131	21.3208	class.Actinobacteria
rs10841473	G	C	-0.0583765	0.0123353	2.59e-06	0.00121968	22.3937	class.Actinobacteria
rs12899991	A	T	0.0719923	0.0154661	4.03e-06	0.00118004	21.6652	class.Actinobacteria
rs1515761	T	C	0.0762317	0.0169884	4.96e-06	0.00109671	20.1335	class.Actinobacteria
rs4945008	A	G	0.0540741	0.0121393	5.39e-06	0.00108073	19.8399	class.Actinobacteria
rs11655079	T	C	-0.0560674	0.0124286	5.93e-06	0.00110841	20.3485	class.Actinobacteria
rs1376754	G	A	0.0509242	0.0112503	6.71e-06	0.00111593	20.4867	class.Actinobacteria
rs80083040	T	G	0.155784	0.0348017	8.62e-06	0.00109137	20.0354	class.Actinobacteria
rs7700479	T	A	-0.0769653	0.0173933	8.62e-06	0.00106651	19.5785	class.Actinobacteria
rs12049045	A	G	0.0510452	0.0114325	8.63e-06	0.00108582	19.9334	class.Actinobacteria
rs961091	G	A	0.0501255	0.011255	8.68e-06	0.00108034	19.8327	class.Actinobacteria
rs857444	C	T	0.0509553	0.011539	8.92e-06	0.00106213	19.498	class.Actinobacteria
rs4957061	T	C	0.0496002	0.0111773	9.66e-06	0.00107257	19.6898	class.Actinobacteria
rs76784716	A	G	0.133271	0.0267738	5.09e-07	0.00134918	24.7746	class.Alphaproteobacteria
rs140912403	C	T	-0.160677	0.0317708	6.2e-07	0.00139267	25.5744	class.Alphaproteobacteria
rs9813022	A	G	-0.0751277	0.0153867	1.05e-06	0.00129822	23.8377	class.Alphaproteobacteria
rs10803434	A	T	-0.0692742	0.0148866	3.55e-06	0.00117934	21.6523	class.Alphaproteobacteria
rs12977163	G	C	0.0690234	0.0153829	7.14e-06	0.00109658	20.1312	class.Alphaproteobacteria
rs34569731	A	G	0.0705145	0.0157564	7.38e-06	0.00109086	20.0261	class.Alphaproteobacteria
rs55876211	C	T	-0.080811	0.0184159	7.54e-06	0.00104881	19.2533	class.Alphaproteobacteria
rs7960664	G	A	0.0969489	0.0215149	8.84e-06	0.00110593	20.3031	class.Alphaproteobacteria
rs17061716	G	C	0.0927341	0.0207569	9.33e-06	0.00108713	19.9575	class.Alphaproteobacteria
rs62285697	C	T	0.0805256	0.0180912	9.76e-06	0.00107911	19.8101	class.Alphaproteobacteria
rs57872228	C	T	-0.0714773	0.0146647	9.22e-07	0.00129369	23.7544	class.Bacilli
rs35344081	G	A	0.0619529	0.0127066	1.01e-06	0.00129449	23.7692	class.Bacilli
rs78938557	T	C	0.108007	0.0232858	1.07e-06	0.0011717	21.5118	class.Bacilli
rs76717940	T	A	0.156331	0.0325945	1.07e-06	0.00125274	23.0015	class.Bacilli
rs2952251	A	G	-0.0598868	0.0123903	1.08e-06	0.00127218	23.3589	class.Bacilli
rs77558518	A	G	-0.107255	0.0222879	1.34e-06	0.0012611	23.1552	class.Bacilli
rs1962325	C	G	0.0554219	0.0114789	1.38e-06	0.00126943	23.3084	class.Bacilli
rs74352383	T	A	-0.104496	0.0217083	1.53e-06	0.00126182	23.1684	class.Bacilli
rs9581006	C	T	0.225309	0.0467697	1.79e-06	0.0012638	23.205	class.Bacilli
rs11730038	G	A	-0.0630747	0.0128717	1.96e-06	0.00130758	24.0098	class.Bacilli
rs4028634	T	C	0.0520614	0.0109842	2.21e-06	0.0012234	22.4621	class.Bacilli
rs4459992	T	C	0.0535854	0.0116362	4.3e-06	0.00115497	21.2043	class.Bacilli
rs11110282	A	G	-0.101189	0.0217379	4.85e-06	0.00118011	21.6664	class.Bacilli
rs34989881	A	G	0.111056	0.0246039	6.55e-06	0.00110967	20.3717	class.Bacilli
rs12797734	T	C	0.0572158	0.0126793	7.21e-06	0.00110907	20.3608	class.Bacilli
rs694949	A	G	-0.081146	0.0180042	7.6e-06	0.00110638	20.3113	class.Bacilli
rs28564647	T	G	-0.0613034	0.0137579	7.81e-06	0.00108143	19.8526	class.Bacilli
rs1595463	C	A	0.0476864	0.0108547	7.97e-06	0.00105123	19.2977	class.Bacilli
rs74663707	C	T	0.0979154	0.0224074	8.46e-06	0.00104009	19.093	class.Bacilli
rs7666190	C	A	-0.104044	0.0247934	8.47e-06	0.000959285	17.6083	class.Bacilli
rs111552159	C	G	0.128032	0.0286921	9.13e-06	0.00108452	19.9096	class.Bacilli
rs13068444	A	G	0.0601035	0.0136407	9.53e-06	0.00105746	19.4122	class.Bacilli
rs55773148	G	A	-0.121514	0.0236759	3.9e-07	0.00143421	26.3384	class.Bacteroidia
rs7631304	G	A	-0.0645771	0.0132957	8.37e-07	0.00128462	23.5876	class.Bacteroidia
rs111845179	T	C	0.102648	0.0213843	9.24e-07	0.00125477	23.0389	class.Bacteroidia
rs73975615	G	A	-0.207018	0.0442633	1.22e-06	0.00119127	21.8716	class.Bacteroidia
rs7546249	T	A	-0.0567113	0.0118386	1.55e-06	0.00124967	22.9452	class.Bacteroidia
rs2032750	T	C	-0.0508393	0.0106807	1.92e-06	0.00123385	22.6542	class.Bacteroidia
rs13291169	C	G	0.0689676	0.0148765	3.75e-06	0.00117052	21.4902	class.Bacteroidia
rs929878	C	T	-0.0548532	0.012153	4.73e-06	0.00110958	20.3701	class.Bacteroidia
rs62575403	C	T	0.140055	0.0311128	7.06e-06	0.00110367	20.2614	class.Bacteroidia
rs11146701	A	G	0.0473596	0.010541	7.08e-06	0.00109945	20.1839	class.Bacteroidia
rs72706335	T	C	-0.22241	0.0493458	7.66e-06	0.00110644	20.3123	class.Bacteroidia
rs17343978	A	C	-0.0552057	0.0120278	8.36e-06	0.00114736	21.0645	class.Bacteroidia
rs4916508	G	A	-0.0466729	0.0105312	8.47e-06	0.00106981	19.6392	class.Bacteroidia
rs4146051	A	G	-0.107377	0.0245661	8.76e-06	0.00104063	19.103	class.Bacteroidia
rs62531359	T	G	0.0655728	0.0149891	9.09e-06	0.00104243	19.136	class.Bacteroidia
rs79585701	A	C	0.0646823	0.0149628	9.99e-06	0.00101789	18.6851	class.Bacteroidia
rs4033856	C	T	0.0832423	0.0167237	5.17e-07	0.00134908	24.7729	class.Betaproteobacteria
rs6087811	T	G	-0.0978177	0.0198522	7.44e-07	0.00132204	24.2756	class.Betaproteobacteria
rs2367850	G	C	0.064006	0.0130374	9.12e-07	0.00131246	24.0996	class.Betaproteobacteria
rs12467854	G	C	0.0641363	0.0131766	1.1e-06	0.00129015	23.6893	class.Betaproteobacteria
rs1928341	A	G	0.0525581	0.0110408	2.02e-06	0.00123408	22.6585	class.Betaproteobacteria
rs72747231	C	G	-0.137281	0.0290338	2.06e-06	0.00121754	22.3545	class.Betaproteobacteria
rs2613606	C	T	-0.0513106	0.0109091	2.2e-06	0.00120479	22.1202	class.Betaproteobacteria
rs62395635	T	C	0.109741	0.0236	2.94e-06	0.00117761	21.6205	class.Betaproteobacteria
rs11128180	A	G	0.0592944	0.0128769	3.67e-06	0.00115479	21.201	class.Betaproteobacteria
rs1511453	A	G	0.0923492	0.0199158	4.76e-06	0.00117101	21.4992	class.Betaproteobacteria
rs9964679	A	G	0.052911	0.0114866	4.85e-06	0.0011556	21.216	class.Betaproteobacteria
rs2321387	G	A	-0.0494596	0.0109424	5.8e-06	0.00111274	20.4282	class.Betaproteobacteria
rs56386628	C	T	-0.0622252	0.0135688	5.87e-06	0.00114539	21.0283	class.Betaproteobacteria
rs320161	A	G	0.0572286	0.01262	7.33e-06	0.00112001	20.5618	class.Betaproteobacteria
rs75242906	C	T	-0.121083	0.028075	9.27e-06	0.00101319	18.5987	class.Betaproteobacteria
rs112334273	G	A	0.0641008	0.0127404	3.81e-07	0.00137837	25.3114	class.Clostridia
rs6815608	T	C	0.103803	0.0210883	4.02e-07	0.00131937	24.2265	class.Clostridia
rs6814436	T	C	0.0739995	0.0150815	9.65e-07	0.00131099	24.0724	class.Clostridia
rs72915163	T	C	-0.0581025	0.0120557	1.34e-06	0.00126489	23.2249	class.Clostridia
rs10774377	A	G	0.052659	0.0113858	3.24e-06	0.00116496	21.3879	class.Clostridia
rs13179700	T	C	0.0511937	0.0109569	3.37e-06	0.0011889	21.8279	class.Clostridia
rs2273429	A	G	-0.0724037	0.0153105	4.52e-06	0.00121791	22.3612	class.Clostridia
rs6934062	G	C	0.0524406	0.0116115	6.53e-06	0.0011109	20.3943	class.Clostridia
rs76860606	C	G	0.0947036	0.0225117	7.53e-06	0.000964049	17.6958	class.Clostridia
rs72738886	T	C	0.086617	0.0190393	8.24e-06	0.00112724	20.6947	class.Clostridia
rs76767978	G	A	0.0698882	0.0156319	8.4e-06	0.00108871	19.9866	class.Clostridia
rs1842454	G	A	-0.0547202	0.0127338	8.72e-06	0.00100587	18.4642	class.Clostridia
rs13105690	T	C	-0.0529097	0.011818	8.78e-06	0.00109172	20.0418	class.Clostridia
rs7269302	A	T	-0.0963981	0.0212007	9.04e-06	0.00112603	20.6724	class.Clostridia
rs6797343	G	T	0.0592279	0.0134556	9.36e-06	0.00105533	19.373	class.Clostridia
rs13421739	C	G	0.0888472	0.0179655	9.54e-06	0.00133178	24.4547	class.Clostridia
rs10209007	G	C	0.0794173	0.0182427	9.89e-06	0.00103229	18.9498	class.Clostridia
rs719099	A	G	0.0778402	0.0155815	5.43e-07	0.00135893	24.9541	class.Coriobacteriia
rs240104	T	C	-0.0603429	0.0126849	1.52e-06	0.00123237	22.6272	class.Coriobacteriia
rs34739816	G	T	0.0965017	0.0207666	3.88e-06	0.00117606	21.592	class.Coriobacteriia
rs80046645	C	G	0.25584	0.0561995	4.66e-06	0.00112871	20.7216	class.Coriobacteriia
rs11250875	T	C	0.06075	0.0130939	4.83e-06	0.00117232	21.5232	class.Coriobacteriia
rs1816223	A	G	-0.0586265	0.0129006	4.84e-06	0.00112482	20.6501	class.Coriobacteriia
rs7898585	T	C	0.0731501	0.0164186	5.25e-06	0.00108116	19.8478	class.Coriobacteriia
rs67561917	A	G	-0.0714367	0.0154113	5.39e-06	0.00117018	21.484	class.Coriobacteriia
rs76779974	C	G	0.0774888	0.0171877	5.63e-06	0.00110704	20.3233	class.Coriobacteriia
rs4880783	G	T	0.056503	0.0125055	5.9e-06	0.00111187	20.4122	class.Coriobacteriia
rs8010111	G	A	-0.103377	0.0229286	6.9e-06	0.00110716	20.3256	class.Coriobacteriia
rs13307134	C	T	0.0565686	0.0126265	7.8e-06	0.00109323	20.0696	class.Coriobacteriia
rs62448869	T	A	-0.0486059	0.0108982	7.87e-06	0.00108342	19.8893	class.Coriobacteriia
rs11656361	A	C	0.0773006	0.017553	8.02e-06	0.00105635	19.3917	class.Coriobacteriia
rs11073596	T	G	0.0510212	0.0114339	8.14e-06	0.00108453	19.9097	class.Coriobacteriia
rs3025411	A	G	0.0926543	0.0209468	8.27e-06	0.0010657	19.5636	class.Coriobacteriia
rs12974142	G	A	0.0789796	0.0177205	8.51e-06	0.00108196	19.8624	class.Coriobacteriia
rs2442778	G	A	-0.116408	0.0258545	9.03e-06	0.00110412	20.2697	class.Coriobacteriia
rs7540303	C	T	0.0483227	0.0109062	9.62e-06	0.00106929	19.6296	class.Coriobacteriia
rs45480394	T	G	-0.0504262	0.0113307	9.71e-06	0.00107878	19.804	class.Coriobacteriia
rs1397793	G	A	-0.0498855	0.0112446	9.77e-06	0.00107199	19.6793	class.Coriobacteriia
rs6058181	C	T	0.0825716	0.0165958	3.4e-07	0.00134796	24.7523	class.Deltaproteobacteria
rs17791387	A	G	-0.0735881	0.0154246	1.6e-06	0.00123951	22.7583	class.Deltaproteobacteria
rs2692012	A	G	0.110335	0.0253336	3.14e-06	0.0010332	18.9664	class.Deltaproteobacteria
rs4506934	C	T	-0.0936514	0.02012	3.59e-06	0.00117994	21.6632	class.Deltaproteobacteria
rs11599763	T	C	-0.0544219	0.0117397	3.94e-06	0.00117038	21.4876	class.Deltaproteobacteria
rs112381107	C	T	0.206594	0.0456908	4.63e-06	0.00111351	20.4424	class.Deltaproteobacteria
rs62020470	A	G	-0.0585411	0.0129358	4.85e-06	0.00111545	20.4779	class.Deltaproteobacteria
rs9928243	C	A	-0.0538457	0.0117718	5.02e-06	0.00113952	20.9204	class.Deltaproteobacteria
rs2838334	G	A	0.0561722	0.0124124	5.45e-06	0.00111544	20.4778	class.Deltaproteobacteria
rs16851319	G	C	-0.0705516	0.0150849	5.68e-06	0.00119127	21.8715	class.Deltaproteobacteria
rs17084793	G	A	-0.0710762	0.015953	5.69e-06	0.00108117	19.8479	class.Deltaproteobacteria
rs55744759	A	G	-0.0779693	0.0170738	7.31e-06	0.00113577	20.8515	class.Deltaproteobacteria
rs3935584	C	T	-0.0523485	0.011566	7.5e-06	0.00111572	20.4829	class.Deltaproteobacteria
rs1035691	A	G	-0.055176	0.0121602	9.65e-06	0.00112133	20.5861	class.Deltaproteobacteria
rs62504403	C	T	0.0681159	0.0127883	1.12e-07	0.00154454	28.3675	class.Erysipelotrichia
rs2300774	G	A	0.0524152	0.0106784	8.95e-07	0.001312	24.0911	class.Erysipelotrichia
rs7234058	T	C	-0.0945759	0.0194091	9.12e-07	0.00129297	23.7412	class.Erysipelotrichia
rs35161940	T	C	-0.0806041	0.0167641	1.85e-06	0.00125895	23.1157	class.Erysipelotrichia
rs10781552	C	T	-0.0552212	0.0116074	2.33e-06	0.00123255	22.6304	class.Erysipelotrichia
rs17530232	A	G	0.10305	0.0224648	2.79e-06	0.00114603	21.04	class.Erysipelotrichia
rs8003149	C	T	0.0538798	0.0116888	4.08e-06	0.0011572	21.2454	class.Erysipelotrichia
rs4078432	C	T	-0.0608929	0.0133764	4.23e-06	0.00112867	20.721	class.Erysipelotrichia
rs56970041	T	G	0.0724144	0.0164471	5.4e-06	0.00105588	19.3832	class.Erysipelotrichia
rs1074800	A	G	0.0492438	0.010887	6.15e-06	0.00111429	20.4567	class.Erysipelotrichia
rs290833	T	G	-0.0497374	0.0111376	8.03e-06	0.00108619	19.9403	class.Erysipelotrichia
rs7826267	T	G	-0.0839071	0.0199131	9.28e-06	0.000967166	17.7531	class.Erysipelotrichia
rs1884466	C	T	-0.0475363	0.0106939	9.53e-06	0.00107626	19.7576	class.Erysipelotrichia
rs6706173	A	C	0.074251	0.0146392	1.99e-07	0.00140075	25.7229	class.Gammaproteobacteria
rs11181912	G	A	-0.0579153	0.0118796	9.95e-07	0.00129425	23.7647	class.Gammaproteobacteria
rs6469506	T	A	0.0541424	0.0116333	3.29e-06	0.00117966	21.6582	class.Gammaproteobacteria
rs9494710	C	T	-0.0549673	0.0120924	4.55e-06	0.00112537	20.6603	class.Gammaproteobacteria
rs9973122	T	A	0.0740614	0.0162596	6.77e-06	0.00112998	20.7451	class.Gammaproteobacteria
rs79795896	A	G	-0.15921	0.0351373	7.92e-06	0.0011182	20.5284	class.Gammaproteobacteria
rs2234691	T	C	0.0762905	0.0171962	8.39e-06	0.00107204	19.6802	class.Gammaproteobacteria
rs75101789	C	T	0.0729012	0.0163003	8.79e-06	0.00108945	20.0002	class.Gammaproteobacteria
rs12404135	A	G	-0.0788843	0.0172415	8.89e-06	0.00114008	20.9307	class.Gammaproteobacteria
rs62570196	C	T	-0.21635	0.0439866	1.08e-06	0.00131736	24.1896	class.Lentisphaeria
rs2825714	A	G	-0.13741	0.0289246	1.72e-06	0.00122905	22.5661	class.Lentisphaeria
rs77599476	A	G	0.230292	0.0480168	1.86e-06	0.00125264	22.9997	class.Lentisphaeria
rs11770843	C	T	0.109431	0.0234879	1.91e-06	0.00118217	21.7042	class.Lentisphaeria
rs17114848	G	A	0.152377	0.0324332	4.06e-06	0.00120209	22.0705	class.Lentisphaeria
rs2731834	C	G	0.109438	0.023693	4.24e-06	0.00116196	21.3328	class.Lentisphaeria
rs2031282	A	G	0.122369	0.0270329	4.38e-06	0.00111601	20.4883	class.Lentisphaeria
rs72640280	A	G	0.220207	0.0486196	5.18e-06	0.00111726	20.5112	class.Lentisphaeria
rs1002941	G	A	0.105025	0.0233484	8.15e-06	0.00110203	20.2312	class.Lentisphaeria
rs73113483	T	A	-0.131217	0.0288713	8.66e-06	0.00112502	20.6538	class.Lentisphaeria
rs9864379	T	C	-0.159735	0.0292553	5.36e-08	0.00162287	29.8086	class.Melainabacteria
rs11150282	T	C	0.0989488	0.0196972	6.03e-07	0.00137409	25.2328	class.Melainabacteria
rs16851659	G	C	-0.0896103	0.0186432	1.27e-06	0.00125814	23.1008	class.Melainabacteria
rs4129395	G	A	0.0896187	0.0185106	1.48e-06	0.00127645	23.4374	class.Melainabacteria
rs73074665	A	T	0.166216	0.0355728	2.87e-06	0.00118903	21.8304	class.Melainabacteria
rs79790072	T	C	0.226722	0.0487841	3.29e-06	0.00117631	21.5965	class.Melainabacteria
rs28678345	T	C	0.214848	0.0470878	6.69e-06	0.00113385	20.8161	class.Melainabacteria
rs789069	A	C	-0.103539	0.0234287	6.85e-06	0.00106378	19.5284	class.Melainabacteria
rs1221147	T	A	0.123968	0.0278958	7.11e-06	0.00107566	19.7467	class.Melainabacteria
rs113884518	T	C	-0.205352	0.0454982	8.06e-06	0.0011095	20.3686	class.Melainabacteria
rs367480	G	A	-0.083758	0.0185796	8.2e-06	0.00110688	20.3204	class.Melainabacteria
rs10148250	G	A	0.0861928	0.0193381	8.67e-06	0.00108205	19.8641	class.Melainabacteria
rs10738747	G	A	0.0814624	0.0184409	9.96e-06	0.00106289	19.512	class.Melainabacteria
rs10202904	T	G	-0.121754	0.0235357	3.01e-07	0.00145706	26.7585	class.Methanobacteria
rs73457410	A	G	0.21534	0.0436695	1.41e-06	0.00132409	24.3133	class.Methanobacteria
rs62241835	G	T	-0.203385	0.0417931	1.63e-06	0.00128965	23.6801	class.Methanobacteria
rs894996	C	A	0.216999	0.0449076	1.88e-06	0.00127153	23.3469	class.Methanobacteria
rs75208022	C	T	-0.227245	0.048763	5.92e-06	0.00118275	21.715	class.Methanobacteria
rs12825290	C	G	-0.216781	0.0493496	6.08e-06	0.00105104	19.2942	class.Methanobacteria
rs56131665	G	A	0.178661	0.039298	6.18e-06	0.00112572	20.6668	class.Methanobacteria
rs11018665	A	T	0.111465	0.0250516	6.52e-06	0.00107831	19.7953	class.Methanobacteria
rs4257531	G	A	0.164498	0.0364959	7.44e-06	0.00110651	20.3136	class.Methanobacteria
rs6508769	T	C	0.153519	0.0344519	8.23e-06	0.00108151	19.8542	class.Methanobacteria
rs73068003	G	T	-0.15814	0.0351803	8.45e-06	0.00110055	20.2041	class.Methanobacteria
rs10424197	G	A	-0.111274	0.0247517	9.28e-06	0.00110078	20.2084	class.Methanobacteria
rs11890098	A	G	0.074438	0.0153389	9.57e-07	0.00128247	23.5481	class.Mollicutes
rs10108398	G	A	0.0769142	0.0153953	1.09e-06	0.00135909	24.9569	class.Mollicutes
rs74603314	T	C	0.221639	0.0462918	1.56e-06	0.00124837	22.9213	class.Mollicutes
rs72901605	T	C	-0.0841852	0.0178119	3.26e-06	0.00121653	22.3359	class.Mollicutes
rs12566890	T	G	-0.101147	0.0230978	3.65e-06	0.00104451	19.1742	class.Mollicutes
rs3768491	A	G	-0.0681052	0.0149061	4.23e-06	0.00113694	20.873	class.Mollicutes
rs6043847	T	C	-0.114937	0.0248606	4.55e-06	0.00116411	21.3723	class.Mollicutes
rs78169027	A	G	-0.108283	0.0237289	5.88e-06	0.00113415	20.8217	class.Mollicutes
rs17214486	C	A	0.06099	0.0135623	6.61e-06	0.00110147	20.2211	class.Mollicutes
rs4885016	T	C	-0.0819606	0.0181628	7.27e-06	0.00110908	20.3609	class.Mollicutes
rs28537087	G	A	0.0820873	0.0188312	8.07e-06	0.00103502	18.9998	class.Mollicutes
rs2464826	A	C	0.0944239	0.0211806	8.4e-06	0.00108247	19.8719	class.Mollicutes
rs1643968	T	C	-0.0565284	0.0112298	4.15e-07	0.00137972	25.3362	class.Negativicutes
rs60274479	T	C	-0.0659623	0.0134137	1.16e-06	0.00131681	24.1795	class.Negativicutes
rs73232831	G	A	-0.151829	0.0314932	1.87e-06	0.00126569	23.2396	class.Negativicutes
rs13086907	G	A	0.0625312	0.0131735	1.95e-06	0.00122704	22.5291	class.Negativicutes
rs4722181	T	G	0.0501306	0.0105798	2e-06	0.0012227	22.4493	class.Negativicutes
rs71405394	G	A	-0.114178	0.02405	2.17e-06	0.00122745	22.5365	class.Negativicutes
rs1447205	G	C	-0.0502053	0.0108382	2.93e-06	0.00116863	21.4555	class.Negativicutes
rs61249479	A	C	0.0777075	0.0168628	2.95e-06	0.00115655	21.2333	class.Negativicutes
rs9423647	G	A	0.047817	0.0105282	6.06e-06	0.00112349	20.6257	class.Negativicutes
rs1649999	A	G	0.0748989	0.0166458	7.58e-06	0.00110272	20.244	class.Negativicutes
rs4463806	T	C	-0.0543966	0.0129365	7.81e-06	0.000963144	17.6792	class.Negativicutes
rs2834062	A	G	0.0489057	0.0108842	8.44e-06	0.00109964	20.1874	class.Negativicutes
rs1135612	G	A	0.0529785	0.0119177	9.26e-06	0.00107634	19.7592	class.Negativicutes
rs11729256	T	C	0.0749798	0.0150177	6.73e-07	0.00135736	24.925	class.Verrucomicrobiae
rs4936098	A	G	0.0648843	0.0135928	1.12e-06	0.00124086	22.7831	class.Verrucomicrobiae
rs74542928	T	C	0.112164	0.0236422	1.63e-06	0.00122574	22.5051	class.Verrucomicrobiae
rs12908520	G	A	0.0618926	0.0130946	2.17e-06	0.00121664	22.3379	class.Verrucomicrobiae
rs9349825	A	G	-0.0704036	0.0147128	2.54e-06	0.00124698	22.8956	class.Verrucomicrobiae
rs2602429	C	T	0.0746844	0.0156194	2.58e-06	0.00124506	22.8603	class.Verrucomicrobiae
rs4242783	G	A	0.0689292	0.0147693	2.64e-06	0.00118624	21.7791	class.Verrucomicrobiae
rs117107102	A	G	0.204683	0.0431573	2.92e-06	0.00122497	22.491	class.Verrucomicrobiae
rs111862613	T	C	0.090699	0.0196746	3.74e-06	0.00115742	21.2493	class.Verrucomicrobiae
rs11184341	G	C	0.0655342	0.0142231	4.13e-06	0.00115624	21.2276	class.Verrucomicrobiae
rs3995795	C	T	0.0641275	0.0140995	5.19e-06	0.00112666	20.6841	class.Verrucomicrobiae
rs61779207	G	A	-0.0758309	0.0167762	6.72e-06	0.00111282	20.4296	class.Verrucomicrobiae
rs941682	G	A	-0.0631436	0.0143767	9.61e-06	0.00105071	19.2881	class.Verrucomicrobiae
rs6923842	T	C	-0.0796106	0.0169192	2.21e-06	0.00120575	22.1377	family.Acidaminococcaceae
rs2933324	A	G	-0.0662557	0.0140257	2.24e-06	0.00121527	22.3127	family.Acidaminococcaceae
rs6589457	A	G	0.165911	0.0349516	2.32e-06	0.00122711	22.5304	family.Acidaminococcaceae
rs262812	T	C	-0.065675	0.0142257	3.25e-06	0.00116078	21.3112	family.Acidaminococcaceae
rs6427992	G	C	-0.0595857	0.01296	4.24e-06	0.00115126	21.1361	family.Acidaminococcaceae
rs45497800	T	C	-0.117863	0.0257351	5.86e-06	0.00114237	20.9727	family.Acidaminococcaceae
rs74540770	G	A	-0.108969	0.0243533	7.09e-06	0.00109048	20.0191	family.Acidaminococcaceae
rs78702810	T	C	-0.143755	0.0323244	9.16e-06	0.00107726	19.7761	family.Acidaminococcaceae
rs35011108	A	G	0.241826	0.0503796	1.83e-06	0.00125474	23.0383	family.Actinomycetaceae
rs2889192	G	T	0.0887537	0.0195009	3.64e-06	0.00112817	20.7118	family.Actinomycetaceae
rs34583783	G	T	0.123756	0.026427	5.48e-06	0.00119431	21.9275	family.Actinomycetaceae
rs4073240	G	A	0.0747546	0.0164684	6.05e-06	0.00112225	20.6029	family.Actinomycetaceae
rs58484246	T	C	0.0761407	0.0169007	6.12e-06	0.00110547	20.2945	family.Actinomycetaceae
rs9537886	A	C	-0.0570888	0.0110683	2.35e-07	0.00144849	26.6009	family.Alcaligenaceae
rs62191117	A	G	0.0684302	0.0133636	2.76e-07	0.00142767	26.2181	family.Alcaligenaceae
rs4033856	C	T	0.081834	0.0168931	1.03e-06	0.00127789	23.4639	family.Alcaligenaceae
rs67737557	C	G	0.0738409	0.0151678	1.04e-06	0.0012906	23.6975	family.Alcaligenaceae
rs17000015	A	T	-0.0609257	0.0125363	1.13e-06	0.00128619	23.6164	family.Alcaligenaceae
rs2367850	G	C	0.0629104	0.0131712	1.85e-06	0.00124238	22.8111	family.Alcaligenaceae
rs7638039	T	C	0.0603335	0.0127779	2.7e-06	0.00121415	22.2921	family.Alcaligenaceae
rs7302582	G	C	-0.106817	0.023298	3.34e-06	0.00114483	21.018	family.Alcaligenaceae
rs62395635	T	C	0.110583	0.0238514	3.35e-06	0.00117068	21.4931	family.Alcaligenaceae
rs6087811	T	G	-0.0927044	0.0200457	3.37e-06	0.00116481	21.3851	family.Alcaligenaceae
rs112159068	A	T	0.131484	0.0281089	3.56e-06	0.00119163	21.8782	family.Alcaligenaceae
rs6969323	A	C	-0.0593564	0.0129137	3.89e-06	0.00115064	21.1247	family.Alcaligenaceae
rs9964679	A	G	0.0537051	0.0116008	4.47e-06	0.00116721	21.4293	family.Alcaligenaceae
rs112135816	T	G	-0.0775052	0.0171554	5.28e-06	0.00111168	20.4087	family.Alcaligenaceae
rs1153990	A	G	-0.058727	0.0128306	5.97e-06	0.00114101	20.9477	family.Alcaligenaceae
rs28480294	T	C	-0.0516967	0.0115503	6.61e-06	0.0010911	20.0304	family.Alcaligenaceae
rs74776516	T	G	-0.0944052	0.0213287	6.85e-06	0.00106709	19.5892	family.Alcaligenaceae
rs79846372	A	G	0.0882459	0.0198328	6.99e-06	0.00107834	19.7959	family.Alcaligenaceae
rs2040996	T	C	-0.0490922	0.0110231	7.8e-06	0.0010803	19.832	family.Alcaligenaceae
rs147968	C	T	0.0489475	0.0110321	9.13e-06	0.00107221	19.6833	family.Alcaligenaceae
rs6795673	C	T	0.0538565	0.0105251	3.38e-07	0.00142562	26.1803	family.Bacteroidaceae
rs66474973	G	T	0.0812515	0.0164479	6.81e-07	0.00132882	24.4003	family.Bacteroidaceae
rs28757219	T	A	0.0818398	0.0170319	1.29e-06	0.00125736	23.0865	family.Bacteroidaceae
rs11585893	A	G	-0.0740746	0.0147633	1.8e-06	0.0013708	25.1723	family.Bacteroidaceae
rs9507307	C	T	0.0604456	0.0129128	2.13e-06	0.00119336	21.91	family.Bacteroidaceae
rs17619981	T	G	0.0880978	0.0187002	2.69e-06	0.00120868	22.1916	family.Bacteroidaceae
rs495004	C	G	-0.0607475	0.0129865	3.42e-06	0.00119166	21.8788	family.Bacteroidaceae
rs2023437	T	C	-0.0782324	0.0167634	5.02e-06	0.00118614	21.7772	family.Bacteroidaceae
rs66710942	C	T	0.0488038	0.0107412	5.86e-06	0.00112438	20.6421	family.Bacteroidaceae
rs1340391	T	C	-0.0592004	0.0132244	6.73e-06	0.0010915	20.0377	family.Bacteroidaceae
rs13207588	A	G	-0.059205	0.0131195	7.49e-06	0.00110918	20.3628	family.Bacteroidaceae
rs2366421	T	A	-0.0528153	0.0117124	7.65e-06	0.0011075	20.3319	family.Bacteroidaceae
rs941000	C	T	0.0850266	0.0163382	3.16e-07	0.00147455	27.0802	family.BacteroidalesS24.7group
rs738193	T	C	0.0847328	0.0165856	3.82e-07	0.0014211	26.0972	family.BacteroidalesS24.7group
rs17043785	T	C	-0.176187	0.0347133	5.12e-07	0.00140264	25.7577	family.BacteroidalesS24.7group
rs689695	C	A	0.0814578	0.0167057	1.28e-06	0.00129472	23.7733	family.BacteroidalesS24.7group
rs12748533	G	T	-0.0821108	0.0172701	2.59e-06	0.00123106	22.603	family.BacteroidalesS24.7group
rs6831034	T	A	-0.0956546	0.0205228	6.1e-06	0.00118311	21.7216	family.BacteroidalesS24.7group
rs78609301	A	G	-0.0867065	0.0195709	7.09e-06	0.0010691	19.6262	family.BacteroidalesS24.7group
rs61508842	T	C	0.122574	0.0272389	7.83e-06	0.00110292	20.2476	family.BacteroidalesS24.7group
rs7217209	C	T	0.0843019	0.0187308	8.43e-06	0.00110327	20.2542	family.BacteroidalesS24.7group
rs11135366	C	G	0.0842142	0.0183739	8.78e-06	0.00114412	21.0049	family.BacteroidalesS24.7group
rs10872669	A	G	-0.123071	0.0275665	9.49e-06	0.00108561	19.9295	family.BacteroidalesS24.7group
rs182549	C	T	0.11707	0.0126703	5.94e-20	0.00463338	85.3624	family.Bifidobacteriaceae
rs7570971	A	C	0.112508	0.0125178	2.53e-19	0.00438531	80.772	family.Bifidobacteriaceae
rs7322849	T	C	0.110676	0.0200996	1.74e-08	0.0016505	30.3169	family.Bifidobacteriaceae
rs1961273	C	T	0.0688125	0.0131699	1.7e-07	0.00148636	27.2974	family.Bifidobacteriaceae
rs6430601	T	G	0.0845099	0.016945	2.46e-07	0.00135439	24.8705	family.Bifidobacteriaceae
rs638382	T	C	-0.0602866	0.0122474	5.56e-07	0.00131942	24.2274	family.Bifidobacteriaceae
rs4567981	T	A	0.0577763	0.0117388	8.88e-07	0.0013191	24.2215	family.Bifidobacteriaceae
rs76671854	C	G	-0.0892981	0.0183177	1.04e-06	0.00129414	23.7627	family.Bifidobacteriaceae
rs1879087	C	T	0.105039	0.0239306	1.05e-06	0.0010494	19.2641	family.Bifidobacteriaceae
rs4957061	T	C	0.0569873	0.0116907	1.15e-06	0.00129393	23.7588	family.Bifidobacteriaceae
rs13020688	G	A	0.0584045	0.0122081	1.57e-06	0.00124639	22.8847	family.Bifidobacteriaceae
rs10841473	G	C	-0.0613031	0.0128844	2.28e-06	0.00123282	22.6353	family.Bifidobacteriaceae
rs11745923	G	T	0.0579759	0.0121021	2.49e-06	0.00124976	22.9469	family.Bifidobacteriaceae
rs7588568	A	C	-0.060716	0.0130605	3.73e-06	0.001177	21.6092	family.Bifidobacteriaceae
rs857444	C	T	0.0553965	0.0120669	3.82e-06	0.00114782	21.0729	family.Bifidobacteriaceae
rs73797465	T	G	-0.0942612	0.0208421	4.85e-06	0.00111403	20.4519	family.Bifidobacteriaceae
rs540489	T	G	-0.0632518	0.013817	5.37e-06	0.00114137	20.9544	family.Bifidobacteriaceae
rs11655079	T	C	-0.0586146	0.0129952	5.92e-06	0.00110807	20.3424	family.Bifidobacteriaceae
rs677208	G	C	0.0728589	0.0164821	6e-06	0.00106434	19.5387	family.Bifidobacteriaceae
rs7174549	C	T	0.0551726	0.0124655	6.87e-06	0.00106701	19.5877	family.Bifidobacteriaceae
rs12465599	A	G	0.0530218	0.0117672	7.13e-06	0.00110582	20.301	family.Bifidobacteriaceae
rs10857328	T	A	0.0562	0.0126395	7.24e-06	0.00107682	19.7681	family.Bifidobacteriaceae
rs6899771	A	G	-0.0914312	0.0202604	7.28e-06	0.00110921	20.3633	family.Bifidobacteriaceae
rs12446429	T	C	0.0810099	0.019073	8.53e-06	0.000982677	18.0381	family.Bifidobacteriaceae
rs55888705	A	G	0.053673	0.0120586	8.66e-06	0.00107907	19.8093	family.Bifidobacteriaceae
rs10831953	G	A	0.0537537	0.0123746	9.95e-06	0.0010278	18.8672	family.Bifidobacteriaceae
rs62573205	G	A	-0.0654804	0.0133503	1.49e-06	0.00131	24.0543	family.Christensenellaceae
rs9608766	T	C	-0.0682134	0.01496	3.33e-06	0.00113237	20.7889	family.Christensenellaceae
rs892686	A	G	0.0506107	0.0109651	4.12e-06	0.00116027	21.3017	family.Christensenellaceae
rs12657403	A	G	0.078108	0.0171887	5.59e-06	0.00112465	20.6471	family.Christensenellaceae
rs12380890	A	G	-0.0503972	0.0111047	5.78e-06	0.00112179	20.5944	family.Christensenellaceae
rs72706624	G	T	0.0882626	0.0197575	6.38e-06	0.00108697	19.9546	family.Christensenellaceae
rs117186816	G	A	-0.206476	0.0436362	6.52e-06	0.00121931	22.387	family.Christensenellaceae
rs870002	C	T	0.0488951	0.0109817	6.54e-06	0.00107975	19.8219	family.Christensenellaceae
rs4076564	G	A	-0.188623	0.039209	8.06e-06	0.00126029	23.1404	family.Christensenellaceae
rs4805124	C	G	0.0486508	0.0109067	8.36e-06	0.00108373	19.8951	family.Christensenellaceae
rs77867022	G	T	-0.160443	0.0379589	8.82e-06	0.000973184	17.8636	family.Christensenellaceae
rs7211194	C	T	0.0492094	0.0110916	9.94e-06	0.00107211	19.6815	family.Christensenellaceae
rs2795528	G	A	-0.180969	0.0390911	3.81e-06	0.0011672	21.4292	family.Clostridiaceae1
rs12341505	G	A	0.0814503	0.0179338	4.54e-06	0.00112345	20.6249	family.Clostridiaceae1
rs2817172	C	T	0.0563367	0.012392	5.27e-06	0.00112567	20.6657	family.Clostridiaceae1
rs12186080	G	A	0.0748236	0.016246	5.34e-06	0.00115527	21.2099	family.Clostridiaceae1
rs12490337	C	G	-0.0616944	0.013693	6.91e-06	0.00110564	20.2977	family.Clostridiaceae1
rs550843	T	C	-0.0734787	0.0168383	7.09e-06	0.00103723	19.0405	family.Clostridiaceae1
rs4723021	T	C	-0.106376	0.0241944	7.42e-06	0.00105294	19.3292	family.Clostridiaceae1
rs881532	A	G	-0.0533035	0.0119011	7.9e-06	0.00109261	20.0582	family.Clostridiaceae1
rs10875374	C	T	-0.0536759	0.0119436	8.1e-06	0.00110005	20.1949	family.Clostridiaceae1
rs56188186	A	G	0.0967774	0.0217471	8.24e-06	0.00107864	19.8014	family.Clostridiaceae1
rs62397761	A	G	0.0615805	0.0136198	9.08e-06	0.00111343	20.4408	family.Clostridiaceae1
rs55682560	C	T	-0.131519	0.0261319	4.97e-07	0.00137924	25.3274	family.ClostridialesvadinBB60group
rs28691777	C	T	0.137134	0.0266996	6.96e-07	0.00143633	26.3773	family.ClostridialesvadinBB60group
rs9979874	G	C	-0.0738925	0.0150911	1.05e-06	0.00130554	23.9723	family.ClostridialesvadinBB60group
rs6588624	G	A	-0.0662317	0.0138147	1.79e-06	0.00125172	22.9828	family.ClostridialesvadinBB60group
rs7538034	T	G	-0.078598	0.0165982	2.37e-06	0.00122115	22.4208	family.ClostridialesvadinBB60group
rs2191834	G	T	0.0746375	0.0159136	2.5e-06	0.001198	21.9953	family.ClostridialesvadinBB60group
rs118104867	C	T	0.214464	0.0455098	3.44e-06	0.00120941	22.205	family.ClostridialesvadinBB60group
rs7226487	A	G	-0.0643682	0.0138701	3.58e-06	0.00117293	21.5345	family.ClostridialesvadinBB60group
rs7725895	A	G	-0.116224	0.0240367	3.94e-06	0.00127317	23.3772	family.ClostridialesvadinBB60group
rs13409132	A	G	-0.165419	0.0352154	4.37e-06	0.00120166	22.0625	family.ClostridialesvadinBB60group
rs66714985	A	C	0.116908	0.0252447	4.85e-06	0.00116799	21.4437	family.ClostridialesvadinBB60group
rs10904722	C	T	-0.0672314	0.0147123	5.05e-06	0.00113733	20.8802	family.ClostridialesvadinBB60group
rs10517600	T	G	0.0626993	0.0139364	6.83e-06	0.00110241	20.2384	family.ClostridialesvadinBB60group
rs989682	A	G	0.070194	0.0155364	6.85e-06	0.00111177	20.4104	family.ClostridialesvadinBB60group
rs34088226	A	G	-0.117807	0.026924	7.66e-06	0.00104282	19.1433	family.ClostridialesvadinBB60group
rs17121075	G	A	0.0769254	0.0172234	7.91e-06	0.00108651	19.9461	family.ClostridialesvadinBB60group
rs6755871	C	G	-0.0613825	0.0138976	9.33e-06	0.00106255	19.5058	family.ClostridialesvadinBB60group
rs719099	A	G	0.0778402	0.0155815	5.43e-07	0.00135893	24.9541	family.Coriobacteriaceae
rs240104	T	C	-0.0603429	0.0126849	1.52e-06	0.00123237	22.6272	family.Coriobacteriaceae
rs34739816	G	T	0.0965017	0.0207666	3.88e-06	0.00117606	21.592	family.Coriobacteriaceae
rs80046645	C	G	0.25584	0.0561995	4.66e-06	0.00112871	20.7216	family.Coriobacteriaceae
rs11250875	T	C	0.06075	0.0130939	4.83e-06	0.00117232	21.5232	family.Coriobacteriaceae
rs1816223	A	G	-0.0586265	0.0129006	4.84e-06	0.00112482	20.6501	family.Coriobacteriaceae
rs7898585	T	C	0.0731501	0.0164186	5.25e-06	0.00108116	19.8478	family.Coriobacteriaceae
rs67561917	A	G	-0.0714367	0.0154113	5.39e-06	0.00117018	21.484	family.Coriobacteriaceae
rs76779974	C	G	0.0774888	0.0171877	5.63e-06	0.00110704	20.3233	family.Coriobacteriaceae
rs4880783	G	T	0.056503	0.0125055	5.9e-06	0.00111187	20.4122	family.Coriobacteriaceae
rs8010111	G	A	-0.103377	0.0229286	6.9e-06	0.00110716	20.3256	family.Coriobacteriaceae
rs13307134	C	T	0.0565686	0.0126265	7.8e-06	0.00109323	20.0696	family.Coriobacteriaceae
rs62448869	T	A	-0.0486059	0.0108982	7.87e-06	0.00108342	19.8893	family.Coriobacteriaceae
rs11656361	A	C	0.0773006	0.017553	8.02e-06	0.00105635	19.3917	family.Coriobacteriaceae
rs11073596	T	G	0.0510212	0.0114339	8.14e-06	0.00108453	19.9097	family.Coriobacteriaceae
rs3025411	A	G	0.0926543	0.0209468	8.27e-06	0.0010657	19.5636	family.Coriobacteriaceae
rs12974142	G	A	0.0789796	0.0177205	8.51e-06	0.00108196	19.8624	family.Coriobacteriaceae
rs2442778	G	A	-0.116408	0.0258545	9.03e-06	0.00110412	20.2697	family.Coriobacteriaceae
rs7540303	C	T	0.0483227	0.0109062	9.62e-06	0.00106929	19.6296	family.Coriobacteriaceae
rs45480394	T	G	-0.0504262	0.0113307	9.71e-06	0.00107878	19.804	family.Coriobacteriaceae
rs1397793	G	A	-0.0498855	0.0112446	9.77e-06	0.00107199	19.6793	family.Coriobacteriaceae
rs72731813	C	T	-0.149751	0.0293415	2.76e-07	0.00141827	26.0452	family.Defluviitaleaceae
rs4677103	A	G	0.0977203	0.0197033	9.42e-07	0.00133941	24.595	family.Defluviitaleaceae
rs55658617	T	C	0.177314	0.0361844	1.41e-06	0.0013076	24.0102	family.Defluviitaleaceae
rs1582238	T	C	0.0801923	0.0167061	1.69e-06	0.00125479	23.0392	family.Defluviitaleaceae
rs112893842	T	C	0.110761	0.0232545	2.75e-06	0.00123545	22.6838	family.Defluviitaleaceae
rs9725395	A	G	-0.138357	0.0295185	3.41e-06	0.00119644	21.9667	family.Defluviitaleaceae
rs17051335	C	T	-0.134314	0.0292201	4.58e-06	0.00115074	21.1265	family.Defluviitaleaceae
rs9608282	T	G	0.139014	0.0299429	4.61e-06	0.00117387	21.5517	family.Defluviitaleaceae
rs28696126	A	T	-0.107106	0.0238173	5.56e-06	0.00110146	20.2208	family.Defluviitaleaceae
rs4344384	G	T	0.0708803	0.0156121	5.86e-06	0.00112264	20.6102	family.Defluviitaleaceae
rs12122999	G	T	-0.0816766	0.0180938	6.18e-06	0.00110982	20.3744	family.Defluviitaleaceae
rs1908593	T	C	0.070223	0.0156601	7.86e-06	0.00109521	20.1059	family.Defluviitaleaceae
rs540220	T	C	-0.123954	0.0289814	9.48e-06	0.00099643	18.2908	family.Defluviitaleaceae
rs6058181	C	T	0.0834742	0.0166111	2.7e-07	0.00137503	25.25	family.Desulfovibrionaceae
rs2692012	A	G	0.114231	0.0253568	1.56e-06	0.00110534	20.2922	family.Desulfovibrionaceae
rs17791387	A	G	-0.0729251	0.0154381	2.1e-06	0.00121518	22.3111	family.Desulfovibrionaceae
rs16851319	G	C	-0.0732697	0.0150964	2.4e-06	0.00128276	23.5535	family.Desulfovibrionaceae
rs11599763	T	C	-0.0555931	0.0117493	2.5e-06	0.00121923	22.3855	family.Desulfovibrionaceae
rs112381107	C	T	0.211435	0.0456962	2.82e-06	0.00116598	21.4066	family.Desulfovibrionaceae
rs4506934	C	T	-0.0943381	0.020138	3.16e-06	0.00119515	21.9429	family.Desulfovibrionaceae
rs2838334	G	A	0.0571419	0.012423	3.82e-06	0.00115228	21.1549	family.Desulfovibrionaceae
rs9928243	C	A	-0.0541732	0.0117819	4.48e-06	0.00115144	21.1394	family.Desulfovibrionaceae
rs3935584	C	T	-0.0525838	0.0115757	6.78e-06	0.00112388	20.6329	family.Desulfovibrionaceae
rs7164160	A	T	-0.0574455	0.0129468	7.34e-06	0.00107231	19.6851	family.Desulfovibrionaceae
rs72647048	T	C	-0.0770089	0.017089	9.61e-06	0.00110603	20.3048	family.Desulfovibrionaceae
rs78143293	A	G	-0.0848521	0.0170415	1.2e-06	0.00134997	24.7891	family.Enterobacteriaceae
rs62210023	A	G	0.0606754	0.0130125	3.13e-06	0.0011841	21.7398	family.Enterobacteriaceae
rs111229068	A	T	0.110561	0.0241719	3.65e-06	0.00113943	20.9187	family.Enterobacteriaceae
rs2374342	C	A	0.0582927	0.0126195	4.52e-06	0.0011621	21.3353	family.Enterobacteriaceae
rs504442	T	G	0.084159	0.0189479	5.17e-06	0.00107452	19.7257	family.Enterobacteriaceae
rs80319214	C	G	0.0990404	0.0215877	6.95e-06	0.00114634	21.0457	family.Enterobacteriaceae
rs35673018	G	A	0.0899642	0.0202934	7.63e-06	0.00107044	19.6508	family.Enterobacteriaceae
rs61973590	C	G	-0.0605392	0.0133696	8.54e-06	0.00111674	20.5016	family.Enterobacteriaceae
rs79757635	C	A	0.0758597	0.0171286	9.32e-06	0.00106836	19.6125	family.Enterobacteriaceae
rs11026530	T	C	0.0822408	0.0186379	9.43e-06	0.00106052	19.4685	family.Enterobacteriaceae
rs4792380	A	T	0.115598	0.0257683	9.49e-06	0.00109611	20.1224	family.Enterobacteriaceae
rs62504403	C	T	0.0681159	0.0127883	1.12e-07	0.00154454	28.3675	family.Erysipelotrichaceae
rs2300774	G	A	0.0524152	0.0106784	8.95e-07	0.001312	24.0911	family.Erysipelotrichaceae
rs7234058	T	C	-0.0945759	0.0194091	9.12e-07	0.00129297	23.7412	family.Erysipelotrichaceae
rs35161940	T	C	-0.0806041	0.0167641	1.85e-06	0.00125895	23.1157	family.Erysipelotrichaceae
rs10781552	C	T	-0.0552212	0.0116074	2.33e-06	0.00123255	22.6304	family.Erysipelotrichaceae
rs17530232	A	G	0.10305	0.0224648	2.79e-06	0.00114603	21.04	family.Erysipelotrichaceae
rs8003149	C	T	0.0538798	0.0116888	4.08e-06	0.0011572	21.2454	family.Erysipelotrichaceae
rs4078432	C	T	-0.0608929	0.0133764	4.23e-06	0.00112867	20.721	family.Erysipelotrichaceae
rs56970041	T	G	0.0724144	0.0164471	5.4e-06	0.00105588	19.3832	family.Erysipelotrichaceae
rs1074800	A	G	0.0492438	0.010887	6.15e-06	0.00111429	20.4567	family.Erysipelotrichaceae
rs290833	T	G	-0.0497374	0.0111376	8.03e-06	0.00108619	19.9403	family.Erysipelotrichaceae
rs7826267	T	G	-0.0839071	0.0199131	9.28e-06	0.000967166	17.7531	family.Erysipelotrichaceae
rs1884466	C	T	-0.0475363	0.0106939	9.53e-06	0.00107626	19.7576	family.Erysipelotrichaceae
rs10759623	C	T	-0.162115	0.032151	5.78e-07	0.00138438	25.4219	family.FamilyXI
rs2155352	A	G	-0.150538	0.0302319	6.63e-07	0.00135012	24.792	family.FamilyXI
rs11547158	A	G	-0.177599	0.0372795	2.7e-06	0.00123597	22.6932	family.FamilyXI
rs697771	A	G	-0.117677	0.0251491	3.19e-06	0.0011924	21.8923	family.FamilyXI
rs3733511	A	G	0.128253	0.0274718	3.39e-06	0.001187	21.793	family.FamilyXI
rs17379710	T	C	-0.116383	0.0252125	3.97e-06	0.00116051	21.3061	family.FamilyXI
rs488164	T	G	0.117998	0.025516	4.8e-06	0.00116471	21.3833	family.FamilyXI
rs6025153	G	C	0.118619	0.0261969	7.07e-06	0.00111666	20.5002	family.FamilyXI
rs78222136	G	C	0.224835	0.0511672	8.41e-06	0.00105169	19.3062	family.FamilyXI
rs2156611	T	C	-0.112486	0.0251099	9.43e-06	0.00109304	20.0661	family.FamilyXI
rs6501525	A	G	0.0561559	0.0115587	1.24e-06	0.00128533	23.6006	family.FamilyXIII
rs118170811	A	G	0.151619	0.0317112	1.8e-06	0.00124492	22.8578	family.FamilyXIII
rs12643275	A	T	-0.0550907	0.0116474	2.42e-06	0.00121834	22.3693	family.FamilyXIII
rs1999289	A	T	-0.0637366	0.013927	2.54e-06	0.00114069	20.9419	family.FamilyXIII
rs482905	G	T	0.0596528	0.012717	3.72e-06	0.00119831	22.0011	family.FamilyXIII
rs7514702	T	C	-0.0663236	0.0141626	3.92e-06	0.00119436	21.9283	family.FamilyXIII
rs3098182	G	T	0.0508511	0.011014	4.04e-06	0.00116092	21.3138	family.FamilyXIII
rs7076829	T	A	-0.0516394	0.0112313	4.76e-06	0.00115134	21.1376	family.FamilyXIII
rs6797051	C	T	-0.0805984	0.0171364	4.89e-06	0.00120473	22.119	family.FamilyXIII
rs10404377	C	A	-0.0503183	0.011165	6.99e-06	0.00110625	20.3089	family.FamilyXIII
rs12904405	A	G	-0.0851896	0.0192688	7.67e-06	0.00106463	19.5441	family.FamilyXIII
rs66753613	G	A	0.0651136	0.0144251	8.08e-06	0.00110974	20.3731	family.FamilyXIII
rs4293737	A	G	-0.112091	0.0271305	8.38e-06	0.000929865	17.0677	family.FamilyXIII
rs1887048	G	A	0.0579979	0.0129602	9.65e-06	0.00109075	20.0241	family.FamilyXIII
rs9929145	G	A	-0.125721	0.0245233	2.84e-07	0.00143099	26.2791	family.Lachnospiraceae
rs11979110	T	C	-0.0500924	0.0105069	1.82e-06	0.00123783	22.7274	family.Lachnospiraceae
rs112040820	A	G	0.0549584	0.0117086	2.42e-06	0.00119988	22.0299	family.Lachnospiraceae
rs35524804	T	C	-0.0607481	0.0125216	2.45e-06	0.00128171	23.5342	family.Lachnospiraceae
rs11755180	C	G	-0.049227	0.0104894	2.69e-06	0.00119946	22.0221	family.Lachnospiraceae
rs79086868	T	C	0.0776723	0.0164472	3.01e-06	0.00121456	22.2997	family.Lachnospiraceae
rs2159863	A	G	-0.0585831	0.0128742	3.7e-06	0.00112775	20.7041	family.Lachnospiraceae
rs11139361	T	C	0.0494463	0.0110503	4.26e-06	0.00109054	20.0202	family.Lachnospiraceae
rs959845	C	T	-0.0493666	0.0107801	5.17e-06	0.00114215	20.9687	family.Lachnospiraceae
rs7359994	T	C	-0.0503142	0.0112482	5.36e-06	0.0010898	20.0065	family.Lachnospiraceae
rs3127230	C	T	-0.0503537	0.0112201	6.2e-06	0.00109697	20.1384	family.Lachnospiraceae
rs146660815	T	C	-0.215114	0.0476778	6.53e-06	0.00110873	20.3544	family.Lachnospiraceae
rs12760724	A	C	-0.0484566	0.0107934	7.27e-06	0.00109777	20.1531	family.Lachnospiraceae
rs1205443	A	G	0.0501415	0.0112157	7.29e-06	0.0010886	19.9845	family.Lachnospiraceae
rs10402491	C	T	0.0661701	0.014851	7.58e-06	0.0010813	19.8503	family.Lachnospiraceae
rs13005175	A	G	0.0993483	0.0218395	8.37e-06	0.00112706	20.6913	family.Lachnospiraceae
rs2910921	T	C	0.160302	0.035832	8.42e-06	0.00109009	20.0119	family.Lachnospiraceae
rs11841382	G	T	-0.0718128	0.017462	9.58e-06	0.000921335	16.911	family.Lachnospiraceae
rs16861661	G	A	-0.193287	0.0379293	2.7e-07	0.00141398	25.9663	family.Lactobacillaceae
rs921925	A	C	0.0999419	0.0201687	5.77e-07	0.00133708	24.5522	family.Lactobacillaceae
rs328312	T	A	0.082529	0.0168225	8.69e-07	0.00131058	24.065	family.Lactobacillaceae
rs6092149	A	T	-0.0825646	0.0170282	1.38e-06	0.00128024	23.5072	family.Lactobacillaceae
rs11674854	C	T	-0.0830224	0.0175267	2.6e-06	0.00122196	22.4357	family.Lactobacillaceae
rs768253	T	G	-0.0792344	0.0170604	3.61e-06	0.00117473	21.5676	family.Lactobacillaceae
rs1590596	C	G	-0.10381	0.0220135	3.9e-06	0.00121109	22.2358	family.Lactobacillaceae
rs77478751	A	G	-0.219178	0.0473566	5.96e-06	0.00116661	21.4182	family.Lactobacillaceae
rs62314653	C	A	0.177082	0.0392269	6.59e-06	0.00110994	20.3767	family.Lactobacillaceae
rs74599091	A	G	0.191613	0.0425039	7.7e-06	0.00110691	20.3209	family.Lactobacillaceae
rs820999	T	G	-0.0758291	0.0170151	8.89e-06	0.00108176	19.8589	family.Lactobacillaceae
rs9345899	A	G	-0.124042	0.0278946	9.45e-06	0.00107703	19.7719	family.Lactobacillaceae
rs1530559	G	A	0.0772453	0.0176921	9.65e-06	0.00103833	19.0606	family.Lactobacillaceae
rs10202904	T	G	-0.121754	0.0235357	3.01e-07	0.00145706	26.7585	family.Methanobacteriaceae
rs73457410	A	G	0.21534	0.0436695	1.41e-06	0.00132409	24.3133	family.Methanobacteriaceae
rs62241835	G	T	-0.203385	0.0417931	1.63e-06	0.00128965	23.6801	family.Methanobacteriaceae
rs894996	C	A	0.216999	0.0449076	1.88e-06	0.00127153	23.3469	family.Methanobacteriaceae
rs75208022	C	T	-0.227245	0.048763	5.92e-06	0.00118275	21.715	family.Methanobacteriaceae
rs12825290	C	G	-0.216781	0.0493496	6.08e-06	0.00105104	19.2942	family.Methanobacteriaceae
rs56131665	G	A	0.178661	0.039298	6.18e-06	0.00112572	20.6668	family.Methanobacteriaceae
rs11018665	A	T	0.111465	0.0250516	6.52e-06	0.00107831	19.7953	family.Methanobacteriaceae
rs4257531	G	A	0.164498	0.0364959	7.44e-06	0.00110651	20.3136	family.Methanobacteriaceae
rs6508769	T	C	0.153519	0.0344519	8.23e-06	0.00108151	19.8542	family.Methanobacteriaceae
rs73068003	G	T	-0.15814	0.0351803	8.45e-06	0.00110055	20.2041	family.Methanobacteriaceae
rs10424197	G	A	-0.111274	0.0247517	9.28e-06	0.00110078	20.2084	family.Methanobacteriaceae
rs4428215	G	A	0.12561	0.0230053	4.88e-08	0.00162288	29.8088	family.Oxalobacteraceae
rs736744	C	T	0.105642	0.0200648	1.49e-07	0.00150921	27.7176	family.Oxalobacteraceae
rs6000536	C	T	-0.118383	0.0241355	7.39e-07	0.00131008	24.0557	family.Oxalobacteraceae
rs1569853	T	C	-0.140043	0.0281704	7.45e-07	0.00134571	24.7109	family.Oxalobacteraceae
rs934049	G	A	0.109751	0.0238636	4.21e-06	0.00115199	21.1495	family.Oxalobacteraceae
rs11246212	T	C	0.13607	0.0291797	4.51e-06	0.00118428	21.743	family.Oxalobacteraceae
rs111966731	T	C	0.204031	0.0445746	4.56e-06	0.0011411	20.9493	family.Oxalobacteraceae
rs7993559	C	A	0.0921059	0.0201114	5.04e-06	0.00114234	20.9722	family.Oxalobacteraceae
rs12002250	A	C	0.196145	0.044523	5.53e-06	0.00105713	19.4061	family.Oxalobacteraceae
rs36057338	G	T	0.181604	0.0398742	6.26e-06	0.00112973	20.7405	family.Oxalobacteraceae
rs80330081	A	C	-0.18756	0.0423688	6.64e-06	0.00106739	19.5948	family.Oxalobacteraceae
rs561239	A	G	0.105525	0.0236769	7.19e-06	0.00108191	19.8616	family.Oxalobacteraceae
rs62435498	C	A	0.181521	0.0400608	7.46e-06	0.00111823	20.529	family.Oxalobacteraceae
rs12509763	C	G	-0.16332	0.0360823	8.05e-06	0.00111585	20.4853	family.Oxalobacteraceae
rs17138946	G	T	-0.189444	0.0430248	8.09e-06	0.001056	19.3854	family.Oxalobacteraceae
rs9382510	C	T	-0.0881865	0.0169965	2.48e-07	0.00146572	26.9178	family.Pasteurellaceae
rs12191680	C	G	0.102214	0.0197189	3.05e-07	0.0014629	26.866	family.Pasteurellaceae
rs10840326	C	G	-0.0717634	0.0149229	1.44e-06	0.00125936	23.1233	family.Pasteurellaceae
rs76022354	C	T	0.24289	0.0500406	1.83e-06	0.00128297	23.5573	family.Pasteurellaceae
rs78909003	T	C	-0.241159	0.0498372	2.05e-06	0.00127511	23.4128	family.Pasteurellaceae
rs72756943	G	A	0.13988	0.0303029	3.35e-06	0.00116049	21.3057	family.Pasteurellaceae
rs6092684	A	T	0.0684647	0.014674	3.44e-06	0.00118556	21.7666	family.Pasteurellaceae
rs35510	A	G	0.122729	0.0264958	4.02e-06	0.00116852	21.4533	family.Pasteurellaceae
rs10965428	C	A	-0.119902	0.0258219	4.29e-06	0.00117427	21.559	family.Pasteurellaceae
rs4822728	T	C	0.0685479	0.0149032	4.72e-06	0.0011522	21.1534	family.Pasteurellaceae
rs111582866	G	A	-0.113957	0.0256403	7.07e-06	0.0010759	19.7511	family.Pasteurellaceae
rs62568866	T	A	-0.118018	0.0259206	7.23e-06	0.00112906	20.7281	family.Pasteurellaceae
rs16970009	A	G	0.187381	0.0429572	7.32e-06	0.00103641	19.0254	family.Pasteurellaceae
rs6972479	A	G	-0.0781862	0.0175366	7.75e-06	0.00108268	19.8758	family.Pasteurellaceae
rs9938097	T	C	-0.0710386	0.0158024	8.23e-06	0.00110069	20.2066	family.Pasteurellaceae
rs73139353	A	C	-0.222573	0.0484634	8.71e-06	0.00114873	21.0896	family.Pasteurellaceae
rs9895850	T	C	-0.176406	0.041017	9.08e-06	0.00100755	18.495	family.Pasteurellaceae
rs12050685	A	G	-0.0670948	0.015239	9.19e-06	0.00105586	19.3829	family.Pasteurellaceae
rs731534	C	G	-0.0986502	0.0216316	9.46e-06	0.00113273	20.7955	family.Pasteurellaceae
rs35703006	G	T	0.0812655	0.0164355	4.95e-07	0.00133127	24.4454	family.Peptococcaceae
rs12634826	T	G	-0.0739885	0.0150931	1.01e-06	0.00130859	24.0283	family.Peptococcaceae
rs12992764	T	G	0.0684213	0.0141137	1.46e-06	0.00127981	23.4992	family.Peptococcaceae
rs4990837	A	G	0.0910387	0.0185869	1.74e-06	0.00130638	23.9877	family.Peptococcaceae
rs75898026	A	G	-0.0821779	0.0173541	2.02e-06	0.00122116	22.421	family.Peptococcaceae
rs150600492	A	C	0.135774	0.0289757	2.31e-06	0.00119577	21.9542	family.Peptococcaceae
rs117452796	A	G	-0.257982	0.0549569	3.15e-06	0.00120009	22.0337	family.Peptococcaceae
rs75430375	C	T	-0.147941	0.0317498	3.41e-06	0.00118244	21.7093	family.Peptococcaceae
rs12144792	C	T	0.064399	0.0141246	5.82e-06	0.00113218	20.7855	family.Peptococcaceae
rs11787651	A	G	0.128888	0.0288764	8.29e-06	0.0010851	19.9202	family.Peptococcaceae
rs61841503	G	A	0.0919658	0.0161331	9.8e-09	0.00176868	32.4915	family.Peptostreptococcaceae
rs4692811	C	T	0.0642075	0.0126913	4.21e-07	0.00139366	25.5926	family.Peptostreptococcaceae
rs2644627	C	G	-0.0558506	0.011224	6.33e-07	0.00134826	24.7578	family.Peptostreptococcaceae
rs12377846	C	A	-0.252	0.0511627	7.26e-07	0.00132106	24.2576	family.Peptostreptococcaceae
rs117020988	C	T	0.182411	0.0372126	1.03e-06	0.00130844	24.0256	family.Peptostreptococcaceae
rs9573937	A	G	-0.0693637	0.0142907	1.71e-06	0.00128292	23.5563	family.Peptostreptococcaceae
rs75819860	T	A	0.126264	0.0268383	2.49e-06	0.00120538	22.131	family.Peptostreptococcaceae
rs59987323	C	T	-0.0537078	0.011443	2.7e-06	0.0011997	22.0266	family.Peptostreptococcaceae
rs1520207	C	T	0.0525658	0.0112476	3.17e-06	0.00118952	21.8393	family.Peptostreptococcaceae
rs76982728	T	C	0.124203	0.0266923	3.24e-06	0.00117918	21.6492	family.Peptostreptococcaceae
rs10805326	G	A	0.0566637	0.012276	4.03e-06	0.00116036	21.3034	family.Peptostreptococcaceae
rs6721459	A	G	0.0509823	0.0111975	5.08e-06	0.00112903	20.7276	family.Peptostreptococcaceae
rs12986312	T	G	0.0571818	0.0125947	5.77e-06	0.00112267	20.6107	family.Peptostreptococcaceae
rs59865771	C	T	-0.0573764	0.0127192	7.69e-06	0.00110832	20.3469	family.Peptostreptococcaceae
rs1467258	G	A	0.072584	0.0162321	7.9e-06	0.00108908	19.9933	family.Peptostreptococcaceae
rs77540684	T	G	0.106725	0.0245638	8.14e-06	0.00102825	18.8754	family.Peptostreptococcaceae
rs10119172	C	G	-0.0737324	0.014259	1.32e-07	0.00145582	26.7357	family.Porphyromonadaceae
rs17065783	A	G	-0.059133	0.0122235	1.79e-06	0.00127443	23.4002	family.Porphyromonadaceae
rs3111851	C	G	0.0581896	0.0121147	2.19e-06	0.00125637	23.0684	family.Porphyromonadaceae
rs6953849	A	G	0.0718149	0.0150724	2.44e-06	0.00123631	22.6994	family.Porphyromonadaceae
rs12486680	A	C	0.0984639	0.0218573	4.29e-06	0.0011053	20.2915	family.Porphyromonadaceae
rs10858364	G	T	0.055316	0.012085	4.31e-06	0.00114107	20.9489	family.Porphyromonadaceae
rs35233670	T	C	-0.0473576	0.010602	7.91e-06	0.00108676	19.9508	family.Porphyromonadaceae
rs7330827	T	C	-0.103842	0.0237355	8.05e-06	0.00104255	19.1382	family.Porphyromonadaceae
rs35961441	A	C	0.0915257	0.0207306	8.37e-06	0.0010617	19.4902	family.Porphyromonadaceae
rs10762312	G	A	-0.052368	0.0118814	8.7e-06	0.00105812	19.4244	family.Porphyromonadaceae
rs1980561	A	G	-0.0485289	0.0109284	8.95e-06	0.00107405	19.7171	family.Porphyromonadaceae
rs864093	A	C	-0.0527939	0.0117499	9.6e-06	0.00109956	20.1859	family.Porphyromonadaceae
rs9958960	G	A	-0.0914807	0.0173611	1.06e-07	0.00151163	27.7623	family.Prevotellaceae
rs4493272	T	C	-0.0604992	0.0118027	3.02e-07	0.00143058	26.2716	family.Prevotellaceae
rs3860225	A	G	0.083936	0.0167936	5.5e-07	0.00136025	24.9782	family.Prevotellaceae
rs12118202	T	C	-0.0751986	0.0147265	5.54e-07	0.00141972	26.0719	family.Prevotellaceae
rs912860	G	A	-0.229046	0.0483124	9.3e-07	0.00122404	22.474	family.Prevotellaceae
rs2206482	T	G	-0.0569105	0.0117486	1.3e-06	0.00127778	23.4618	family.Prevotellaceae
rs148376875	T	G	0.084515	0.0179163	2.08e-06	0.00121184	22.2496	family.Prevotellaceae
rs9586501	G	A	0.0592681	0.0127329	2.59e-06	0.00117998	21.664	family.Prevotellaceae
rs4685827	T	C	-0.0679529	0.0145407	2.77e-06	0.0011894	21.8372	family.Prevotellaceae
rs7252711	A	G	-0.0740876	0.0161926	5.57e-06	0.00114016	20.932	family.Prevotellaceae
rs34071565	T	A	-0.1567	0.0347882	5.6e-06	0.00110508	20.2874	family.Prevotellaceae
rs13069367	A	C	-0.0539768	0.0119687	7.39e-06	0.00110774	20.3362	family.Prevotellaceae
rs34660375	A	G	-0.0805894	0.0178291	7.4e-06	0.00111279	20.429	family.Prevotellaceae
rs7975087	C	A	-0.0601448	0.0135454	7.59e-06	0.00107386	19.7135	family.Prevotellaceae
rs2278540	G	A	0.0554249	0.0123265	8.44e-06	0.00110117	20.2155	family.Prevotellaceae
rs3758087	T	C	0.0564199	0.0124655	8.61e-06	0.00111573	20.4832	family.Prevotellaceae
rs10131942	C	G	0.0701212	0.0158326	8.61e-06	0.00106839	19.6131	family.Prevotellaceae
rs12057990	C	T	0.0589878	0.0132268	8.97e-06	0.00108329	19.8868	family.Prevotellaceae
rs9813022	A	G	-0.0842444	0.0163583	2.53e-07	0.00144403	26.519	family.Rhodospirillaceae
rs76784716	A	G	0.136049	0.0285767	1.49e-06	0.00123433	22.6631	family.Rhodospirillaceae
rs3754624	C	T	0.0971389	0.0200064	1.71e-06	0.00128378	23.5723	family.Rhodospirillaceae
rs11591293	G	T	0.0743184	0.0158724	2.67e-06	0.00119396	21.921	family.Rhodospirillaceae
rs55876211	C	T	-0.0911851	0.0196395	2.87e-06	0.00117402	21.5545	family.Rhodospirillaceae
rs4278423	T	C	0.107529	0.0235725	3.12e-06	0.00113331	20.8063	family.Rhodospirillaceae
rs1549633	A	C	0.0999312	0.0218634	4.7e-06	0.00113782	20.8891	family.Rhodospirillaceae
rs7001029	C	T	0.117366	0.0261324	5.35e-06	0.00109862	20.1686	family.Rhodospirillaceae
rs1035406	G	A	-0.11354	0.0250863	5.84e-06	0.00111569	20.4823	family.Rhodospirillaceae
rs74354280	C	T	-0.0911896	0.0204907	6.67e-06	0.00107872	19.8029	family.Rhodospirillaceae
rs4822789	G	C	0.0734321	0.0160521	7.01e-06	0.00113976	20.9247	family.Rhodospirillaceae
rs61933850	G	A	0.164808	0.0360647	7.23e-06	0.00113737	20.8808	family.Rhodospirillaceae
rs72714493	A	G	0.0816858	0.0180791	7.35e-06	0.00111187	20.4123	family.Rhodospirillaceae
rs12977163	G	C	0.0730951	0.0163491	7.63e-06	0.00108873	19.9868	family.Rhodospirillaceae
rs13336560	C	T	-0.0701719	0.0158061	9.17e-06	0.00107352	19.7073	family.Rhodospirillaceae
rs1923415	A	G	-0.0999238	0.0227326	9.64e-06	0.00105241	19.3194	family.Rhodospirillaceae
rs6679026	T	C	0.111984	0.0251088	9.95e-06	0.0010834	19.8889	family.Rhodospirillaceae
rs9603208	G	T	0.0821173	0.0159596	1.92e-07	0.00144146	26.4716	family.Rikenellaceae
rs1939881	G	A	-0.105589	0.0206213	5.64e-07	0.00142755	26.2158	family.Rikenellaceae
rs67705352	T	G	-0.0549688	0.0110534	6.58e-07	0.00134666	24.7283	family.Rikenellaceae
rs4264350	T	C	-0.0526393	0.0108555	1.35e-06	0.00128046	23.5111	family.Rikenellaceae
rs6837275	A	G	0.0570355	0.011887	1.45e-06	0.00125372	23.0197	family.Rikenellaceae
rs62532512	C	A	-0.0504257	0.0107399	2.76e-06	0.00120055	22.0421	family.Rikenellaceae
rs77885767	C	T	-0.156209	0.0336482	2.85e-06	0.00117377	21.5498	family.Rikenellaceae
rs74474130	T	G	0.137747	0.0295688	3.61e-06	0.00118192	21.6996	family.Rikenellaceae
rs67281112	G	C	0.0635814	0.0137451	3.63e-06	0.00116535	21.3951	family.Rikenellaceae
rs9578457	G	A	-0.141478	0.0315848	3.99e-06	0.00109282	20.0621	family.Rikenellaceae
rs2833282	G	A	0.0711137	0.0156966	4.31e-06	0.00111792	20.5233	family.Rikenellaceae
rs8130320	A	G	-0.048924	0.0106843	4.73e-06	0.00114196	20.9653	family.Rikenellaceae
rs7242694	C	T	-0.0618674	0.0134882	5.81e-06	0.00114582	21.0362	family.Rikenellaceae
rs2447496	G	A	-0.0549203	0.0121904	6.09e-06	0.00110547	20.2946	family.Rikenellaceae
rs59663348	G	A	0.0570915	0.0125048	6.12e-06	0.00113527	20.8423	family.Rikenellaceae
rs10217435	C	T	-0.0883756	0.0197506	6.51e-06	0.00109051	20.0196	family.Rikenellaceae
rs4783173	C	G	0.0481514	0.0110006	7.06e-06	0.0010436	19.1575	family.Rikenellaceae
rs35909684	A	C	-0.0850181	0.0191539	7.1e-06	0.00107311	19.6998	family.Rikenellaceae
rs36021379	A	G	-0.0656005	0.0144903	7.2e-06	0.00111629	20.4934	family.Rikenellaceae
rs10832801	A	C	-0.0534763	0.0122666	7.5e-06	0.0010352	19.0031	family.Rikenellaceae
rs7832304	T	G	-0.0724262	0.016063	8.71e-06	0.00110728	20.3278	family.Rikenellaceae
rs9389714	C	T	-0.0636841	0.0143416	8.79e-06	0.001074	19.7161	family.Rikenellaceae
rs6744030	C	T	0.0696747	0.0157103	9.32e-06	0.00107131	19.6668	family.Rikenellaceae
rs55793120	T	C	0.13822	0.0266152	1.44e-07	0.0014684	26.9672	family.Ruminococcaceae
rs17376049	T	C	0.0848534	0.0172114	7.3e-07	0.00132353	24.303	family.Ruminococcaceae
rs2113833	T	C	0.169146	0.0355009	1.14e-06	0.00123626	22.6985	family.Ruminococcaceae
rs56199908	T	C	-0.199327	0.0410444	1.66e-06	0.0012843	23.5817	family.Ruminococcaceae
rs1612733	T	C	0.108708	0.0238006	4.22e-06	0.00113621	20.8594	family.Ruminococcaceae
rs10093275	C	T	0.0534595	0.011677	5.35e-06	0.00114155	20.9576	family.Ruminococcaceae
rs2426816	T	A	-0.0480152	0.0106011	6.04e-06	0.0011173	20.5119	family.Ruminococcaceae
rs10166469	T	C	-0.053336	0.0120209	8.52e-06	0.00107226	19.6843	family.Ruminococcaceae
rs1158100	A	G	-0.0490539	0.0109865	8.61e-06	0.00108582	19.9335	family.Ruminococcaceae
rs3009418	C	A	0.0927607	0.0210123	8.69e-06	0.0010615	19.4864	family.Ruminococcaceae
rs499272	G	C	0.0706431	0.016046	9.29e-06	0.00105572	19.3802	family.Ruminococcaceae
rs76724913	T	G	0.0901053	0.0203104	9.6e-06	0.00107201	19.6795	family.Ruminococcaceae
rs11110281	T	C	-0.130554	0.0225943	1.4e-08	0.00181716	33.3838	family.Streptococcaceae
rs2952251	A	G	-0.0639298	0.0126525	3.72e-07	0.00139012	25.5275	family.Streptococcaceae
rs4968759	A	G	-0.0544035	0.0111271	8.92e-07	0.00130174	23.9023	family.Streptococcaceae
rs395407	G	C	-0.0826855	0.0172536	1.33e-06	0.00125071	22.9642	family.Streptococcaceae
rs72739637	A	G	0.0927983	0.0192021	1.82e-06	0.00127183	23.3526	family.Streptococcaceae
rs35344081	G	A	0.0609349	0.0129703	2.64e-06	0.00120201	22.069	family.Streptococcaceae
rs76717940	T	A	0.150606	0.0334079	3.09e-06	0.00110689	20.3206	family.Streptococcaceae
rs77558518	A	G	-0.104239	0.022806	3.72e-06	0.0011378	20.8887	family.Streptococcaceae
rs10028567	C	T	-0.0934027	0.0190343	3.72e-06	0.00131121	24.0766	family.Streptococcaceae
rs2370083	G	T	-0.0842751	0.0184509	4.26e-06	0.00113624	20.86	family.Streptococcaceae
rs9903102	C	A	-0.0693015	0.0154096	4.92e-06	0.0011016	20.2234	family.Streptococcaceae
rs16950051	A	G	0.107008	0.0236973	5.34e-06	0.00111058	20.3884	family.Streptococcaceae
rs7916711	A	G	0.0959639	0.021545	6.33e-06	0.00108057	19.8369	family.Streptococcaceae
rs6806351	T	C	-0.0619209	0.0135744	6.94e-06	0.00113329	20.8059	family.Streptococcaceae
rs957755	T	G	-0.0642449	0.0142702	7.42e-06	0.00110392	20.266	family.Streptococcaceae
rs57646748	G	A	-0.088021	0.019876	7.88e-06	0.0010682	19.6096	family.Streptococcaceae
rs77968078	G	A	-0.0993013	0.0224788	7.93e-06	0.00106293	19.5127	family.Streptococcaceae
rs6563952	G	C	0.0801931	0.0178576	8.71e-06	0.00109838	20.1642	family.Streptococcaceae
rs28718126	A	G	0.109069	0.0246868	9.41e-06	0.0010632	19.5176	family.Streptococcaceae
rs12741784	C	T	-0.0621452	0.0119266	1.28e-07	0.00147822	27.1478	family.Veillonellaceae
rs79535861	A	C	0.100666	0.0207016	1.58e-06	0.00128766	23.6436	family.Veillonellaceae
rs111810795	C	T	-0.0867108	0.0180573	1.73e-06	0.00125572	23.0564	family.Veillonellaceae
rs12668619	A	G	0.055301	0.0117654	2.57e-06	0.00120318	22.0906	family.Veillonellaceae
rs4461038	A	G	-0.0554965	0.0119467	3.73e-06	0.00117523	21.5767	family.Veillonellaceae
rs4797169	T	C	0.0587799	0.0128297	4.49e-06	0.00114322	20.9884	family.Veillonellaceae
rs1442060	G	A	-0.0514024	0.0112125	4.51e-06	0.00114464	21.0145	family.Veillonellaceae
rs12186441	G	A	0.208096	0.0453999	4.53e-06	0.00114425	21.0073	family.Veillonellaceae
rs2175069	A	G	-0.0526752	0.0114886	4.64e-06	0.00114493	21.0198	family.Veillonellaceae
rs2585520	G	T	-0.0904972	0.0200428	5.27e-06	0.00111038	20.3848	family.Veillonellaceae
rs6909981	C	T	-0.0638697	0.0141765	5.48e-06	0.00110553	20.2956	family.Veillonellaceae
rs114889439	A	G	-0.253809	0.0539169	6.19e-06	0.00120682	22.1573	family.Veillonellaceae
rs61264131	A	C	0.202367	0.0464388	6.75e-06	0.00103435	18.9876	family.Veillonellaceae
rs75768969	C	G	-0.0703773	0.0156855	7.19e-06	0.00109646	20.129	family.Veillonellaceae
rs1447205	G	C	-0.0520689	0.0115656	7.35e-06	0.00110393	20.2663	family.Veillonellaceae
rs4263802	G	A	0.050942	0.0114921	7.45e-06	0.00107025	19.6474	family.Veillonellaceae
rs2561116	T	G	-0.083617	0.0187159	7.89e-06	0.00108716	19.9581	family.Veillonellaceae
rs9345168	C	A	0.0509102	0.0113253	8.49e-06	0.00110061	20.2052	family.Veillonellaceae
rs6692542	A	G	0.0534397	0.0118254	8.68e-06	0.00111229	20.4198	family.Veillonellaceae
rs1693340	T	C	0.0818934	0.018245	9.25e-06	0.00109732	20.1448	family.Veillonellaceae
rs11700976	C	A	0.0503337	0.0113763	9.25e-06	0.00106623	19.5734	family.Veillonellaceae
rs11729256	T	C	0.0749798	0.0150177	6.73e-07	0.00135736	24.925	family.Verrucomicrobiaceae
rs4936098	A	G	0.0648691	0.0135928	1.13e-06	0.00124028	22.7725	family.Verrucomicrobiaceae
rs74542928	T	C	0.112124	0.0236422	1.65e-06	0.00122487	22.4892	family.Verrucomicrobiaceae
rs12908520	G	A	0.0619104	0.0130946	2.15e-06	0.00121735	22.3509	family.Verrucomicrobiaceae
rs9349825	A	G	-0.0704354	0.0147128	2.51e-06	0.0012481	22.9163	family.Verrucomicrobiaceae
rs2602429	C	T	0.0745516	0.0156195	2.7e-06	0.00124063	22.7789	family.Verrucomicrobiaceae
rs4242783	G	A	0.0687992	0.0147694	2.75e-06	0.00118176	21.6968	family.Verrucomicrobiaceae
rs117107102	A	G	0.204683	0.0431573	2.92e-06	0.00122497	22.491	family.Verrucomicrobiaceae
rs111862613	T	C	0.0907065	0.0196746	3.73e-06	0.00115761	21.2528	family.Verrucomicrobiaceae
rs11184341	G	C	0.0655301	0.014223	4.14e-06	0.0011561	21.225	family.Verrucomicrobiaceae
rs3995795	C	T	0.064218	0.0140994	5.03e-06	0.00112985	20.7427	family.Verrucomicrobiaceae
rs61779207	G	A	-0.0758811	0.0167762	6.63e-06	0.00111429	20.4566	family.Verrucomicrobiaceae
rs941682	G	A	-0.0631526	0.0143767	9.58e-06	0.00105101	19.2937	family.Verrucomicrobiaceae
rs4396289	C	T	-0.152918	0.0288525	1.54e-07	0.00152927	28.0866	family.Victivallaceae
rs62570196	C	T	-0.246101	0.0483077	2.7e-07	0.00141313	25.9506	family.Victivallaceae
rs6545794	A	G	-0.197786	0.0410495	5.97e-07	0.00126422	23.2127	family.Victivallaceae
rs11764871	G	T	0.127099	0.025656	7.49e-07	0.00133637	24.5392	family.Victivallaceae
rs2546105	A	T	0.126643	0.0257111	1.03e-06	0.00132115	24.2593	family.Victivallaceae
rs2944282	T	C	-0.124197	0.0257026	1.57e-06	0.00127149	23.3463	family.Victivallaceae
rs1603450	T	C	-0.144369	0.0299873	2.28e-06	0.00126219	23.1754	family.Victivallaceae
rs7077363	G	A	0.148942	0.0318366	2.83e-06	0.00119197	21.8844	family.Victivallaceae
rs61702987	T	C	0.145501	0.0300007	3.08e-06	0.0012809	23.5192	family.Victivallaceae
rs67832247	C	T	-0.123489	0.0266695	3.24e-06	0.00116767	21.4378	family.Victivallaceae
rs11671100	A	C	-0.160034	0.0349472	4.08e-06	0.0011421	20.9678	family.Victivallaceae
rs34962571	A	C	-0.186945	0.0418412	6.25e-06	0.0010873	19.9606	family.Victivallaceae
rs7314815	G	A	0.101088	0.0225594	6.4e-06	0.00109363	20.0769	family.Victivallaceae
rs7627405	C	T	-0.134158	0.0301427	8.19e-06	0.00107895	19.8071	family.Victivallaceae
rs7860510	G	C	0.164855	0.0375128	9.6e-06	0.00105194	19.3108	family.Victivallaceae
rs6890185	T	C	0.113424	0.0233137	1.12e-06	0.00128892	23.6666	genus.Clostridiuminnocuumgroup
rs1948423	T	A	-0.108859	0.023425	3.49e-06	0.00117614	21.5935	genus.Clostridiuminnocuumgroup
rs1942371	G	A	-0.157938	0.034187	4.06e-06	0.00116238	21.3405	genus.Clostridiuminnocuumgroup
rs61267978	T	C	0.14708	0.0320875	5.59e-06	0.00114429	21.008	genus.Clostridiuminnocuumgroup
rs10074000	T	C	-0.102648	0.0227508	7e-06	0.00110873	20.3545	genus.Clostridiuminnocuumgroup
rs4869133	G	A	-0.180591	0.0409505	7.24e-06	0.00105928	19.4457	genus.Clostridiuminnocuumgroup
rs71564433	T	A	-0.126746	0.0274657	7.8e-06	0.0011598	21.2932	genus.Clostridiuminnocuumgroup
rs6577484	G	A	0.160425	0.0360857	8.41e-06	0.00107648	19.7617	genus.Clostridiuminnocuumgroup
rs77845139	A	G	-0.114993	0.0257186	8.41e-06	0.00108887	19.9894	genus.Clostridiuminnocuumgroup
rs40656	C	T	0.142664	0.0311021	8.62e-06	0.00114592	21.038	genus.Clostridiuminnocuumgroup
rs10506058	A	G	0.0997048	0.0221926	8.92e-06	0.00109936	20.1822	genus.Clostridiuminnocuumgroup
rs112617308	T	C	-0.170873	0.0362844	2.38e-06	0.00120777	22.1749	genus.Eubacteriumbrachygroup
rs4862235	G	A	0.104806	0.0225751	3.73e-06	0.00117383	21.551	genus.Eubacteriumbrachygroup
rs62348779	T	C	-0.201481	0.043286	3.78e-06	0.00117994	21.6633	genus.Eubacteriumbrachygroup
rs2913110	C	T	0.105143	0.022942	4.56e-06	0.00114394	21.0016	genus.Eubacteriumbrachygroup
rs9613196	T	A	-0.238718	0.0528561	4.99e-06	0.00111096	20.3955	genus.Eubacteriumbrachygroup
rs1384962	A	G	0.120888	0.0266264	6.99e-06	0.00112268	20.6108	genus.Eubacteriumbrachygroup
rs720439	A	G	-0.111927	0.0251252	7.03e-06	0.00108089	19.8427	genus.Eubacteriumbrachygroup
rs6591893	G	A	0.108225	0.0240319	7.34e-06	0.0011046	20.2785	genus.Eubacteriumbrachygroup
rs13139592	T	C	-0.145997	0.0327192	7.97e-06	0.00108445	19.9082	genus.Eubacteriumbrachygroup
rs73199919	T	C	-0.236717	0.0531335	8.16e-06	0.00108107	19.8461	genus.Eubacteriumbrachygroup
rs12151423	A	G	0.101329	0.0227324	9.27e-06	0.00108219	19.8667	genus.Eubacteriumbrachygroup
rs17159861	C	T	0.0962228	0.0168388	1.04e-08	0.0017773	32.6501	genus.Eubacteriumcoprostanoligenesgroup
rs9648214	T	C	-0.0828719	0.016431	2.52e-07	0.00138512	25.4355	genus.Eubacteriumcoprostanoligenesgroup
rs4076415	T	G	0.0515152	0.0110294	1.99e-06	0.00118809	21.8131	genus.Eubacteriumcoprostanoligenesgroup
rs115325767	G	C	0.0783322	0.0174719	2.62e-06	0.00109478	20.098	genus.Eubacteriumcoprostanoligenesgroup
rs73109678	G	A	-0.0796956	0.0172275	3.66e-06	0.00116551	21.3981	genus.Eubacteriumcoprostanoligenesgroup
rs6762473	C	A	0.0521584	0.0112353	4.26e-06	0.00117374	21.5494	genus.Eubacteriumcoprostanoligenesgroup
rs12906958	C	T	-0.0533159	0.0115935	4.35e-06	0.00115183	21.1465	genus.Eubacteriumcoprostanoligenesgroup
rs76898927	G	A	0.123055	0.0266375	4.79e-06	0.00116227	21.3385	genus.Eubacteriumcoprostanoligenesgroup
rs10444197	A	G	-0.0505823	0.0113455	5.98e-06	0.00108262	19.8747	genus.Eubacteriumcoprostanoligenesgroup
rs62024432	C	T	-0.0769698	0.0172101	7.5e-06	0.00108943	19.9997	genus.Eubacteriumcoprostanoligenesgroup
rs79895140	T	C	-0.0641017	0.0141153	8.62e-06	0.00112324	20.6211	genus.Eubacteriumcoprostanoligenesgroup
rs4717831	A	T	0.0786783	0.0174038	9.18e-06	0.00111311	20.435	genus.Eubacteriumcoprostanoligenesgroup
rs11720857	C	T	0.0630776	0.0144485	9.26e-06	0.00103814	19.0572	genus.Eubacteriumcoprostanoligenesgroup
rs11052069	T	C	0.0477832	0.0107833	9.38e-06	0.0010695	19.6335	genus.Eubacteriumcoprostanoligenesgroup
rs2644213	G	A	0.0538845	0.0121245	9.86e-06	0.00107581	19.7495	genus.Eubacteriumcoprostanoligenesgroup
rs4583233	A	C	0.0670205	0.0128122	2.84e-07	0.00148978	27.3604	genus.Eubacteriumeligensgroup
rs265534	T	G	-0.0563756	0.0120127	2.27e-06	0.00119944	22.0218	genus.Eubacteriumeligensgroup
rs72839198	C	G	0.155659	0.0375612	3.14e-06	0.000935542	17.172	genus.Eubacteriumeligensgroup
rs74606150	C	G	-0.196454	0.042565	4.25e-06	0.00116014	21.2994	genus.Eubacteriumeligensgroup
rs6923695	T	G	0.103268	0.0229524	4.87e-06	0.00110253	20.2406	genus.Eubacteriumeligensgroup
rs2200429	A	G	-0.0888825	0.0198479	5.3e-06	0.00109227	20.0519	genus.Eubacteriumeligensgroup
rs12719051	A	G	0.0916626	0.0208183	7.12e-06	0.00105593	19.3841	genus.Eubacteriumeligensgroup
rs4888188	T	G	-0.053328	0.0119126	7.74e-06	0.0010915	20.0379	genus.Eubacteriumeligensgroup
rs182318	G	A	-0.0824941	0.0195615	8.4e-06	0.000968772	17.7826	genus.Eubacteriumeligensgroup
rs56080211	C	T	0.123093	0.0282743	9.14e-06	0.00103236	18.951	genus.Eubacteriumeligensgroup
rs158115	G	C	0.0915271	0.0190611	9.74e-06	0.00125562	23.0545	genus.Eubacteriumeligensgroup
rs3771393	C	T	0.130842	0.0266671	7.38e-07	0.00131092	24.0712	genus.Eubacteriumfissicatenagroup
rs2733072	G	A	0.109644	0.0228306	1.49e-06	0.00125601	23.0616	genus.Eubacteriumfissicatenagroup
rs11876297	T	C	0.131469	0.0281712	2.67e-06	0.00118611	21.7767	genus.Eubacteriumfissicatenagroup
rs7104872	G	A	0.138612	0.0291906	2.73e-06	0.00122795	22.5459	genus.Eubacteriumfissicatenagroup
rs151257695	A	G	0.20951	0.0454847	3.1e-06	0.00115552	21.2144	genus.Eubacteriumfissicatenagroup
rs11818408	G	A	0.10585	0.0237114	8.2e-06	0.00108542	19.9261	genus.Eubacteriumfissicatenagroup
rs10147907	T	G	0.172263	0.039601	8.27e-06	0.00103068	18.9201	genus.Eubacteriumfissicatenagroup
rs1768152	T	C	0.139489	0.0316186	8.7e-06	0.00106006	19.4601	genus.Eubacteriumfissicatenagroup
rs6934739	A	G	0.111463	0.0252788	9.75e-06	0.00105899	19.4403	genus.Eubacteriumfissicatenagroup
rs13116360	T	C	0.154124	0.0297185	2.94e-07	0.00146438	26.8931	genus.Eubacteriumhalliigroup
rs10798999	C	T	0.0601661	0.0126752	2.61e-06	0.00122704	22.5291	genus.Eubacteriumhalliigroup
rs60254196	A	G	-0.0522832	0.0111865	2.7e-06	0.00118965	21.8418	genus.Eubacteriumhalliigroup
rs949971	T	G	-0.0540164	0.0116101	3.29e-06	0.00117888	21.6438	genus.Eubacteriumhalliigroup
rs74018587	C	T	0.208943	0.043822	3.7e-06	0.00123804	22.7313	genus.Eubacteriumhalliigroup
rs10808115	A	C	-0.0504747	0.0109922	4.42e-06	0.00114836	21.0828	genus.Eubacteriumhalliigroup
rs28584818	A	G	0.126115	0.0268627	4.43e-06	0.00120037	22.0388	genus.Eubacteriumhalliigroup
rs6550770	T	C	-0.198087	0.0443545	4.82e-06	0.00108634	19.943	genus.Eubacteriumhalliigroup
rs10501370	C	T	-0.115589	0.0252489	5.42e-06	0.00114144	20.9556	genus.Eubacteriumhalliigroup
rs138531890	A	G	0.153138	0.0349456	5.43e-06	0.00104599	19.2015	genus.Eubacteriumhalliigroup
rs117748144	T	C	-0.126582	0.028712	7.86e-06	0.00105867	19.4344	genus.Eubacteriumhalliigroup
rs78056098	G	T	-0.0507411	0.0113758	8.29e-06	0.00108364	19.8933	genus.Eubacteriumhalliigroup
rs630939	C	T	-0.0508914	0.0114352	9.16e-06	0.00107878	19.804	genus.Eubacteriumhalliigroup
rs281379	A	G	-0.0499523	0.0112153	9.33e-06	0.00108049	19.8355	genus.Eubacteriumhalliigroup
rs17074066	T	C	-0.0813986	0.0189272	9.35e-06	0.00100745	18.4932	genus.Eubacteriumhalliigroup
rs17474256	G	A	0.0810805	0.0184573	9.45e-06	0.00105109	19.2952	genus.Eubacteriumhalliigroup
rs34297067	A	G	-0.186907	0.0341475	6.6e-08	0.00163088	29.956	genus.Eubacteriumnodatumgroup
rs77910827	C	T	0.201788	0.0413568	9.05e-07	0.00129639	23.804	genus.Eubacteriumnodatumgroup
rs61841040	G	T	0.160621	0.0341609	3.56e-06	0.00120399	22.1054	genus.Eubacteriumnodatumgroup
rs113893692	C	T	-0.185107	0.0403573	5.76e-06	0.00114579	21.0356	genus.Eubacteriumnodatumgroup
rs7880204	T	C	-0.125454	0.0275303	6.84e-06	0.00113098	20.7634	genus.Eubacteriumnodatumgroup
rs7827125	C	T	0.1223	0.0271331	7.17e-06	0.00110655	20.3144	genus.Eubacteriumnodatumgroup
rs9425984	T	C	-0.130234	0.0292347	7.21e-06	0.00108089	19.8429	genus.Eubacteriumnodatumgroup
rs6818880	A	G	-0.110081	0.0245964	7.83e-06	0.00109095	20.0276	genus.Eubacteriumnodatumgroup
rs11006576	A	G	-0.110167	0.024593	7.99e-06	0.00109297	20.0648	genus.Eubacteriumnodatumgroup
rs10458299	T	C	-0.187753	0.041969	8.37e-06	0.00109004	20.011	genus.Eubacteriumnodatumgroup
rs10263623	C	T	0.193496	0.0439023	8.91e-06	0.00105806	19.4232	genus.Eubacteriumnodatumgroup
rs440215	C	T	0.0932766	0.0195294	1.65e-06	0.00124231	22.8098	genus.Eubacteriumoxidoreducensgroup
rs2973294	G	T	0.0923559	0.0195439	2.39e-06	0.00121613	22.3285	genus.Eubacteriumoxidoreducensgroup
rs34561138	G	A	0.216145	0.045992	2.51e-06	0.00120283	22.0841	genus.Eubacteriumoxidoreducensgroup
rs12423772	G	T	0.14098	0.0295029	2.63e-06	0.00124349	22.8316	genus.Eubacteriumoxidoreducensgroup
rs12129908	C	A	0.0893272	0.0198333	5.8e-06	0.00110484	20.283	genus.Eubacteriumoxidoreducensgroup
rs1425962	G	C	0.0906104	0.0200612	7.32e-06	0.00111111	20.3983	genus.Eubacteriumoxidoreducensgroup
rs35398954	A	G	-0.0901402	0.0174602	5.4e-07	0.00145114	26.6497	genus.Eubacteriumrectalegroup
rs314726	T	C	0.0528824	0.0109486	1.38e-06	0.00127043	23.3268	genus.Eubacteriumrectalegroup
rs117151453	G	C	-0.113141	0.0243541	1.84e-06	0.00117539	21.5796	genus.Eubacteriumrectalegroup
rs10797540	A	G	0.0503179	0.0108389	3.53e-06	0.00117371	21.5488	genus.Eubacteriumrectalegroup
rs16960159	C	G	-0.156596	0.0336234	4.1e-06	0.00118131	21.6886	genus.Eubacteriumrectalegroup
rs10248854	C	A	-0.0527827	0.0113463	4.21e-06	0.00117858	21.6383	genus.Eubacteriumrectalegroup
rs59427698	A	G	-0.0576035	0.0130853	5.37e-06	0.00105553	19.3767	genus.Eubacteriumrectalegroup
rs10892089	C	G	-0.0635522	0.0140072	6.22e-06	0.00112117	20.583	genus.Eubacteriumrectalegroup
rs2884897	A	G	-0.129364	0.0289021	6.44e-06	0.00109117	20.0318	genus.Eubacteriumrectalegroup
rs3980709	A	T	-0.0622701	0.0140572	6.86e-06	0.00106881	19.6208	genus.Eubacteriumrectalegroup
rs58498416	C	T	-0.0517316	0.0118196	9.68e-06	0.0010434	19.1538	genus.Eubacteriumrectalegroup
rs143694765	T	C	0.0870025	0.019779	9.75e-06	0.0010539	19.3468	genus.Eubacteriumrectalegroup
rs62547233	A	G	0.0536319	0.0120201	9.9e-06	0.00108433	19.9061	genus.Eubacteriumrectalegroup
rs2116427	A	G	0.0911461	0.0182353	4.67e-07	0.00136038	24.9806	genus.Eubacteriumruminantiumgroup
rs139749	C	T	-0.0845439	0.0171791	8.59e-07	0.00131884	24.2169	genus.Eubacteriumruminantiumgroup
rs2229917	A	G	0.153538	0.0323922	2.16e-06	0.00122354	22.4648	genus.Eubacteriumruminantiumgroup
rs16891896	G	A	-0.174787	0.0390573	2.38e-06	0.00109079	20.0248	genus.Eubacteriumruminantiumgroup
rs10131724	A	C	-0.199832	0.0414577	2.39e-06	0.00126524	23.2313	genus.Eubacteriumruminantiumgroup
rs72836424	C	T	-0.139825	0.030069	2.62e-06	0.00117766	21.6214	genus.Eubacteriumruminantiumgroup
rs7000472	A	G	-0.0762282	0.016523	4.07e-06	0.00115918	21.2816	genus.Eubacteriumruminantiumgroup
rs17519472	C	T	0.107804	0.0233984	4.7e-06	0.00115611	21.2252	genus.Eubacteriumruminantiumgroup
rs606117	A	G	0.0833243	0.018056	4.82e-06	0.00115984	21.2938	genus.Eubacteriumruminantiumgroup
rs57340348	T	C	-0.0979429	0.0212166	4.93e-06	0.00116062	21.3082	genus.Eubacteriumruminantiumgroup
rs73139629	A	C	-0.115098	0.0247909	5.36e-06	0.00117392	21.5527	genus.Eubacteriumruminantiumgroup
rs11637981	G	T	-0.073258	0.0160888	5.44e-06	0.00112921	20.7308	genus.Eubacteriumruminantiumgroup
rs112375806	T	A	0.143141	0.0293757	5.82e-06	0.00129297	23.7412	genus.Eubacteriumruminantiumgroup
rs2418654	C	T	-0.0748879	0.0165852	6.17e-06	0.00111046	20.3862	genus.Eubacteriumruminantiumgroup
rs6676699	G	T	-0.0888124	0.0196447	6.38e-06	0.0011132	20.4366	genus.Eubacteriumruminantiumgroup
rs10923018	G	A	0.0726438	0.0160924	6.8e-06	0.00110987	20.3755	genus.Eubacteriumruminantiumgroup
rs13025464	T	C	-0.0737077	0.0163786	6.97e-06	0.00110305	20.2501	genus.Eubacteriumruminantiumgroup
rs2817174	C	T	-0.0734306	0.0163687	7.87e-06	0.0010961	20.1224	genus.Eubacteriumruminantiumgroup
rs209813	G	A	-0.103488	0.0236391	9.23e-06	0.00104392	19.1634	genus.Eubacteriumruminantiumgroup
rs6048195	A	T	-0.0603594	0.011658	2.5e-07	0.00145952	26.8037	genus.Eubacteriumventriosumgroup
rs11617697	A	G	-0.143349	0.0286241	7.22e-07	0.00136562	25.077	genus.Eubacteriumventriosumgroup
rs57199565	T	C	0.0783394	0.0160257	7.97e-07	0.00130125	23.8935	genus.Eubacteriumventriosumgroup
rs73615400	T	C	-0.0956303	0.0193428	9.54e-07	0.001331	24.4403	genus.Eubacteriumventriosumgroup
rs16884680	G	T	-0.0906428	0.0191909	1.74e-06	0.00121492	22.3064	genus.Eubacteriumventriosumgroup
rs12964517	G	A	0.0587198	0.0123453	2.07e-06	0.00123205	22.6212	genus.Eubacteriumventriosumgroup
rs876734	C	T	-0.0618696	0.0132532	2.89e-06	0.00118685	21.7904	genus.Eubacteriumventriosumgroup
rs78250280	G	A	0.0749762	0.0164404	3.36e-06	0.00113274	20.7957	genus.Eubacteriumventriosumgroup
rs3809430	T	C	-0.0548171	0.0118426	3.55e-06	0.0011669	21.4236	genus.Eubacteriumventriosumgroup
rs73849225	T	C	0.0975711	0.0224388	5.21e-06	0.0010299	18.9058	genus.Eubacteriumventriosumgroup
rs35179274	C	T	-0.0627263	0.013786	5.76e-06	0.00112755	20.7003	genus.Eubacteriumventriosumgroup
rs66746423	C	T	0.0751501	0.0164978	6.11e-06	0.00113009	20.7471	genus.Eubacteriumventriosumgroup
rs72783037	C	A	0.0658926	0.0143747	6.55e-06	0.0011444	21.0101	genus.Eubacteriumventriosumgroup
rs6704822	A	G	0.0739179	0.0166705	6.62e-06	0.00107087	19.6587	genus.Eubacteriumventriosumgroup
rs66830358	T	A	0.0528752	0.0117972	6.87e-06	0.00109413	20.0862	genus.Eubacteriumventriosumgroup
rs9316536	T	G	-0.0817111	0.0183121	7.84e-06	0.00108446	19.9085	genus.Eubacteriumventriosumgroup
rs13082419	C	T	-0.0715522	0.016137	9.56e-06	0.00107087	19.6587	genus.Eubacteriumventriosumgroup
rs17830032	G	A	-0.160597	0.0310515	2.39e-07	0.0014564	26.7464	genus.Eubacteriumxylanophilumgroup
rs13239072	G	A	0.0687427	0.0142728	1.82e-06	0.00126324	23.1945	genus.Eubacteriumxylanophilumgroup
rs79582700	C	G	-0.0951677	0.0199969	2.41e-06	0.00123344	22.6468	genus.Eubacteriumxylanophilumgroup
rs10917203	A	C	0.0612633	0.0130917	3.15e-06	0.00119259	21.8959	genus.Eubacteriumxylanophilumgroup
rs112176119	C	T	-0.113455	0.0245762	3.33e-06	0.00116069	21.3095	genus.Eubacteriumxylanophilumgroup
rs1999224	G	T	-0.0949051	0.0203503	3.75e-06	0.00118447	21.7466	genus.Eubacteriumxylanophilumgroup
rs2213117	T	G	0.0877797	0.0189012	4.21e-06	0.00117462	21.5656	genus.Eubacteriumxylanophilumgroup
rs10140184	A	C	0.0576795	0.012599	4.96e-06	0.0011415	20.9567	genus.Eubacteriumxylanophilumgroup
rs12980122	C	G	-0.108274	0.0238257	5.02e-06	0.00112477	20.6493	genus.Eubacteriumxylanophilumgroup
rs2012708	A	G	0.0573202	0.0126905	6.53e-06	0.00111116	20.3991	genus.Eubacteriumxylanophilumgroup
rs4654122	C	G	0.0553508	0.0123588	7.2e-06	0.0010925	20.0562	genus.Eubacteriumxylanophilumgroup
rs75586835	A	G	-0.114498	0.0263455	9.39e-06	0.00102881	18.8857	genus.Eubacteriumxylanophilumgroup
rs2047242	A	G	-0.067603	0.0133738	2.46e-07	0.0013913	25.5492	genus.Ruminococcusgauvreauiigroup
rs71386687	T	G	0.121037	0.02386	2.91e-07	0.00140116	25.7305	genus.Ruminococcusgauvreauiigroup
rs9870933	A	G	0.0621643	0.0126072	8.49e-07	0.00132395	24.3108	genus.Ruminococcusgauvreauiigroup
rs1391597	C	T	0.0590284	0.0124874	1.86e-06	0.00121689	22.3426	genus.Ruminococcusgauvreauiigroup
rs289410	G	A	-0.0654926	0.0139101	2.27e-06	0.00120726	22.1654	genus.Ruminococcusgauvreauiigroup
rs10931481	G	A	0.0610096	0.0130484	3.38e-06	0.00119059	21.8591	genus.Ruminococcusgauvreauiigroup
rs12539819	C	T	0.110654	0.0240684	4.49e-06	0.00115117	21.1344	genus.Ruminococcusgauvreauiigroup
rs12079579	A	G	0.0955324	0.0213436	5.04e-06	0.00109117	20.0317	genus.Ruminococcusgauvreauiigroup
rs2105937	A	G	0.0580215	0.0127806	5.1e-06	0.00112251	20.6077	genus.Ruminococcusgauvreauiigroup
rs2166943	A	C	0.0566974	0.0123497	5.28e-06	0.00114793	21.075	genus.Ruminococcusgauvreauiigroup
rs431418	A	G	-0.094737	0.0210157	5.54e-06	0.00110681	20.3191	genus.Ruminococcusgauvreauiigroup
rs13188803	T	A	0.0709419	0.0156855	7.28e-06	0.0011141	20.4531	genus.Ruminococcusgauvreauiigroup
rs73802842	C	A	0.0736808	0.0169665	7.48e-06	0.00102726	18.8572	genus.Ruminococcusgauvreauiigroup
rs13163520	G	A	-0.127377	0.0233883	5.61e-08	0.00161468	29.6579	genus.Ruminococcusgnavusgroup
rs2909242	C	A	-0.0909965	0.018351	7.41e-07	0.0013389	24.5857	genus.Ruminococcusgnavusgroup
rs9872758	T	C	0.0849233	0.0176643	1.66e-06	0.00125867	23.1107	genus.Ruminococcusgnavusgroup
rs3124783	A	G	-0.11599	0.0249099	2.67e-06	0.00118082	21.6794	genus.Ruminococcusgnavusgroup
rs934940	A	C	-0.105045	0.0229588	2.74e-06	0.00114013	20.9316	genus.Ruminococcusgnavusgroup
rs12136548	C	T	0.0901946	0.0196476	3.1e-06	0.00114774	21.0715	genus.Ruminococcusgnavusgroup
rs62167033	T	C	0.185289	0.0396295	3.5e-06	0.00119054	21.8582	genus.Ruminococcusgnavusgroup
rs11864644	T	C	-0.139804	0.0318253	5.01e-06	0.00105108	19.295	genus.Ruminococcusgnavusgroup
rs78399089	T	C	0.144445	0.0326618	6.63e-06	0.00106528	19.5559	genus.Ruminococcusgnavusgroup
rs11597105	A	G	0.114673	0.0250653	6.95e-06	0.00113994	20.9281	genus.Ruminococcusgnavusgroup
rs12989336	G	A	-0.0846861	0.0187936	7.12e-06	0.00110592	20.3028	genus.Ruminococcusgnavusgroup
rs4388134	C	T	-0.0904997	0.0203544	9.12e-06	0.00107674	19.7665	genus.Ruminococcusgnavusgroup
rs35866622	T	C	-0.0612024	0.0109421	2.21e-08	0.00170292	31.2814	genus.Ruminococcustorquesgroup
rs773123	T	A	0.0824005	0.0173862	1.59e-06	0.00122327	22.4597	genus.Ruminococcustorquesgroup
rs10904297	A	G	-0.167804	0.0389812	2.69e-06	0.00100939	18.5288	genus.Ruminococcustorquesgroup
rs12434631	A	G	0.074697	0.0153401	2.77e-06	0.0012912	23.7086	genus.Ruminococcustorquesgroup
rs8080469	G	A	0.0490727	0.0107036	3.5e-06	0.00114478	21.017	genus.Ruminococcustorquesgroup
rs73130967	A	T	0.0770375	0.0168264	3.71e-06	0.00114163	20.9591	genus.Ruminococcustorquesgroup
rs4073731	T	C	0.0651948	0.0142221	4.05e-06	0.00114446	21.0112	genus.Ruminococcustorquesgroup
rs60603763	C	G	0.124328	0.0275286	5.87e-06	0.00111094	20.395	genus.Ruminococcustorquesgroup
rs77034621	T	G	-0.151553	0.0335878	6.07e-06	0.00110888	20.3572	genus.Ruminococcustorquesgroup
rs13154778	T	A	0.0563358	0.0129526	7.16e-06	0.0010304	18.9149	genus.Ruminococcustorquesgroup
rs158487	A	G	0.0531781	0.0116341	7.52e-06	0.00113791	20.8908	genus.Ruminococcustorquesgroup
rs1475330	T	C	0.0523492	0.01182	8.13e-06	0.00106836	19.6126	genus.Ruminococcustorquesgroup
rs10967781	C	A	0.0507994	0.0113322	8.37e-06	0.00109449	20.0927	genus.Ruminococcustorquesgroup
rs1972694	T	A	-0.0614094	0.0137321	8.93e-06	0.00108925	19.9964	genus.Ruminococcustorquesgroup
rs8141465	A	G	0.0480778	0.0107442	9.65e-06	0.0010906	20.0213	genus.Ruminococcustorquesgroup
rs34583783	G	T	0.126596	0.0268461	4.49e-06	0.00121102	22.2346	genus.Actinomyces
rs4146653	G	A	0.0985224	0.0214182	4.5e-06	0.0011524	21.157	genus.Actinomyces
rs7915461	T	C	0.18776	0.0401636	5.92e-06	0.00119021	21.8521	genus.Actinomyces
rs2715439	C	T	0.0746684	0.0164822	6.27e-06	0.00111779	20.5209	genus.Actinomyces
rs35011108	A	G	0.232634	0.0512044	6.34e-06	0.0011242	20.6388	genus.Actinomyces
rs4073240	G	A	0.0749687	0.0167368	7.94e-06	0.0010928	20.0617	genus.Actinomyces
rs10787984	G	C	0.094316	0.0213513	9.62e-06	0.00106282	19.5108	genus.Actinomyces
rs71315246	A	G	-0.0969809	0.021925	9.83e-06	0.00106569	19.5634	genus.Actinomyces
rs7680684	C	T	-0.083381	0.0168901	9.77e-07	0.00132707	24.3682	genus.Adlercreutzia
rs2147798	C	G	0.0922959	0.0192121	1.4e-06	0.00125681	23.0763	genus.Adlercreutzia
rs80078995	A	T	-0.11324	0.0232586	1.57e-06	0.00129083	23.7019	genus.Adlercreutzia
rs2717140	C	T	-0.119225	0.0251081	2.05e-06	0.00122793	22.5455	genus.Adlercreutzia
rs9490822	C	T	-0.0734512	0.0155789	2.54e-06	0.0012106	22.2268	genus.Adlercreutzia
rs12522517	A	T	-0.104884	0.0234695	4.41e-06	0.00108778	19.9695	genus.Adlercreutzia
rs13231526	C	A	0.143237	0.0311654	4.81e-06	0.00115044	21.1211	genus.Adlercreutzia
rs6664405	T	C	-0.0953084	0.0210752	5.23e-06	0.00111388	20.449	genus.Adlercreutzia
rs1046175	C	G	0.112758	0.0255994	6.36e-06	0.00105676	19.3993	genus.Adlercreutzia
rs9915817	T	C	0.0749219	0.016833	8.22e-06	0.00107901	19.8083	genus.Adlercreutzia
rs55719207	G	A	-0.0699243	0.0158036	9.61e-06	0.0010663	19.5747	genus.Adlercreutzia
rs11604400	C	T	-0.102524	0.0234834	9.74e-06	0.0010382	19.0583	genus.Adlercreutzia
rs11729256	T	C	0.0750473	0.0150184	6.58e-07	0.00135967	24.9675	genus.Akkermansia
rs4936098	A	G	0.0649225	0.0135934	1.1e-06	0.00124221	22.808	genus.Akkermansia
rs74542928	T	C	0.112623	0.0236434	1.48e-06	0.00123565	22.6873	genus.Akkermansia
rs12908520	G	A	0.061772	0.0130954	2.26e-06	0.00121177	22.2484	genus.Akkermansia
rs9349825	A	G	-0.0703407	0.0147133	2.6e-06	0.00124467	22.8532	genus.Akkermansia
rs2602429	C	T	0.0745352	0.0156201	2.72e-06	0.00123998	22.7671	genus.Akkermansia
rs4242783	G	A	0.0685454	0.0147701	3e-06	0.00117296	21.535	genus.Akkermansia
rs117107102	A	G	0.204406	0.0431629	3.01e-06	0.00122134	22.4243	genus.Akkermansia
rs111862613	T	C	0.0911199	0.0196748	3.39e-06	0.00116815	21.4466	genus.Akkermansia
rs11184341	G	C	0.0655855	0.0142236	4.06e-06	0.00115795	21.2592	genus.Akkermansia
rs3995795	C	T	0.0641175	0.0140999	5.22e-06	0.00112624	20.6763	genus.Akkermansia
rs61779207	G	A	-0.0760539	0.0167769	6.32e-06	0.00111926	20.5481	genus.Akkermansia
rs941682	G	A	-0.0632957	0.0143777	9.17e-06	0.00105563	19.3787	genus.Akkermansia
rs11769002	G	A	-0.0528793	0.0109389	1.45e-06	0.00127255	23.3658	genus.Alistipes
rs67705352	T	G	-0.0532404	0.0110864	1.65e-06	0.0012559	23.0597	genus.Alistipes
rs7129639	C	A	-0.0524955	0.0109584	1.78e-06	0.00124971	22.9459	genus.Alistipes
rs1107244	G	A	0.0758558	0.0171182	3.59e-06	0.00106954	19.6342	genus.Alistipes
rs67281112	G	C	0.0634575	0.0137846	3.92e-06	0.00115419	21.19	genus.Alistipes
rs8130320	A	G	-0.049002	0.010717	4.84e-06	0.00113864	20.9041	genus.Alistipes
rs1689282	A	C	-0.0520061	0.0113942	5.28e-06	0.00113462	20.8303	genus.Alistipes
rs34417064	A	G	-0.048202	0.0106868	7.01e-06	0.00110802	20.3415	genus.Alistipes
rs2450745	A	C	-0.080524	0.0184702	7.12e-06	0.00103528	19.0047	genus.Alistipes
rs4810359	A	G	-0.0652428	0.0146155	7.5e-06	0.00108534	19.9246	genus.Alistipes
rs62576416	T	C	0.0492647	0.0109733	7.5e-06	0.0010978	20.1535	genus.Alistipes
rs12990744	C	T	-0.0776618	0.0172986	8.21e-06	0.00109779	20.1534	genus.Alistipes
rs2875322	T	C	-0.0580945	0.0131432	8.78e-06	0.00106415	19.5352	genus.Alistipes
rs2290844	C	T	0.0813969	0.0191632	9.1e-06	0.000982775	18.0399	genus.Alistipes
rs11958296	A	G	-0.0981222	0.0218272	9.3e-06	0.00110068	20.2065	genus.Alistipes
rs602075	A	G	0.168974	0.0296976	3.57e-08	0.00176211	32.3707	genus.Allisonella
rs35778461	C	T	0.146679	0.0297186	1.21e-06	0.00132649	24.3574	genus.Allisonella
rs6742198	G	A	0.149152	0.0316484	3.35e-06	0.00120956	22.2078	genus.Allisonella
rs1901739	T	G	0.115769	0.0248626	3.59e-06	0.0011808	21.679	genus.Allisonella
rs685403	G	C	-0.175203	0.0404474	4.88e-06	0.00102202	18.761	genus.Allisonella
rs35110698	T	C	-0.146322	0.0320852	5.72e-06	0.00113271	20.7951	genus.Allisonella
rs76904847	G	A	0.148523	0.0334857	6.09e-06	0.00107154	19.6709	genus.Allisonella
rs7898615	T	G	0.167966	0.0373586	8.87e-06	0.00110099	20.2123	genus.Allisonella
rs594561	C	T	0.112231	0.0251681	9.41e-06	0.00108306	19.8827	genus.Allisonella
rs12675596	G	T	0.145669	0.0290678	9.64e-07	0.00136746	25.1109	genus.Alloprevotella
rs4680035	A	G	-0.119599	0.0259446	4.99e-06	0.00115734	21.248	genus.Alloprevotella
rs58212166	A	G	-0.161506	0.0359102	7.94e-06	0.0011017	20.2252	genus.Alloprevotella
rs2154444	T	G	0.138234	0.0308961	8.37e-06	0.00109032	20.016	genus.Alloprevotella
rs4364940	A	G	0.126418	0.0282207	8.58e-06	0.00109296	20.0647	genus.Alloprevotella
rs34619204	G	A	-0.156037	0.0344392	8.84e-06	0.00111805	20.5258	genus.Alloprevotella
rs17380632	A	T	0.125564	0.0280409	9.27e-06	0.00109213	20.0493	genus.Alloprevotella
rs816292	T	C	-0.113003	0.02204	2.64e-07	0.0014313	26.2848	genus.Anaerofilum
rs79598899	C	T	0.182586	0.0357284	3.75e-07	0.00142196	26.1131	genus.Anaerofilum
rs712981	A	C	0.10076	0.0202902	6.83e-07	0.00134281	24.6576	genus.Anaerofilum
rs4506496	G	A	0.10309	0.0212861	1.49e-06	0.00127728	23.4526	genus.Anaerofilum
rs17105491	G	C	-0.193107	0.0411187	1.57e-06	0.00120115	22.0533	genus.Anaerofilum
rs10794359	T	C	-0.0953524	0.02006	2.23e-06	0.00123046	22.592	genus.Anaerofilum
rs17096874	C	T	-0.126337	0.0268919	2.86e-06	0.00120198	22.0684	genus.Anaerofilum
rs1563175	A	C	0.0923834	0.0202157	5.54e-06	0.00113741	20.8815	genus.Anaerofilum
rs356049	G	A	0.132603	0.0289802	6.56e-06	0.00114027	20.9342	genus.Anaerofilum
rs17012738	T	G	0.0903417	0.0200239	7.24e-06	0.00110865	20.3531	genus.Anaerofilum
rs9299345	T	C	-0.1364	0.0302372	8.04e-06	0.00110831	20.3468	genus.Anaerofilum
rs4244069	G	A	-0.146775	0.0326594	9.81e-06	0.00110004	20.1947	genus.Anaerofilum
rs7193624	C	T	0.0750642	0.0150723	5.35e-07	0.00135057	24.8003	genus.Anaerostipes
rs62157625	T	C	0.088573	0.0185548	1.45e-06	0.00124095	22.7847	genus.Anaerostipes
rs62215703	G	A	0.0644965	0.0136702	1.98e-06	0.00121226	22.2575	genus.Anaerostipes
rs2804244	A	G	-0.053089	0.0110983	2.04e-06	0.00124611	22.8798	genus.Anaerostipes
rs3900776	G	A	-0.110013	0.0236302	2.75e-06	0.00118044	21.6725	genus.Anaerostipes
rs2396460	T	C	-0.0512653	0.0109555	2.91e-06	0.00119251	21.8943	genus.Anaerostipes
rs6854026	T	C	-0.0508482	0.0109075	3.2e-06	0.00118355	21.7296	genus.Anaerostipes
rs6726833	C	A	-0.0877497	0.0189408	3.32e-06	0.00116892	21.4608	genus.Anaerostipes
rs60983350	G	A	-0.0539901	0.0116575	4.42e-06	0.00116818	21.447	genus.Anaerostipes
rs2014785	T	C	0.0515687	0.0112199	4.68e-06	0.00115053	21.1227	genus.Anaerostipes
rs78735375	A	C	-0.137429	0.0305304	5.33e-06	0.00110359	20.2601	genus.Anaerostipes
rs7823228	G	C	-0.0621085	0.0136614	5.84e-06	0.0011257	20.6663	genus.Anaerostipes
rs6474958	A	G	-0.0500065	0.0112001	6.74e-06	0.00108577	19.9325	genus.Anaerostipes
rs13376554	A	T	0.197389	0.0458642	7.72e-06	0.00100893	18.5204	genus.Anaerostipes
rs10502061	A	G	0.0835752	0.0192017	7.94e-06	0.00103188	18.9422	genus.Anaerostipes
rs6563550	T	C	0.0877135	0.0176745	2.35e-07	0.00134109	24.6259	genus.Anaerotruncus
rs8005030	C	T	0.0554447	0.0117854	2.28e-06	0.00120533	22.13	genus.Anaerotruncus
rs4669806	G	T	0.0576389	0.0122994	2.42e-06	0.00119604	21.9592	genus.Anaerotruncus
rs9347879	T	C	0.050618	0.011049	4.22e-06	0.00114306	20.9854	genus.Anaerotruncus
rs1272208	G	T	-0.0611743	0.0129831	4.28e-06	0.00120909	22.1991	genus.Anaerotruncus
rs2704155	T	A	-0.106235	0.0234815	5.42e-06	0.00111481	20.4661	genus.Anaerotruncus
rs12056802	C	G	0.0774194	0.0177178	6.13e-06	0.00103999	19.0912	genus.Anaerotruncus
rs11018566	A	G	-0.156465	0.0366032	6.14e-06	0.000995325	18.2705	genus.Anaerotruncus
rs6494922	A	G	0.0903106	0.0202257	6.62e-06	0.00108593	19.9354	genus.Anaerotruncus
rs10150232	A	G	0.0567088	0.0124877	6.68e-06	0.00112318	20.62	genus.Anaerotruncus
rs115414803	A	C	-0.144356	0.0317524	6.83e-06	0.00112571	20.6666	genus.Anaerotruncus
rs7675045	A	T	-0.0497815	0.0110573	6.92e-06	0.00110397	20.2669	genus.Anaerotruncus
rs1431492	C	T	-0.0654996	0.0146188	7.36e-06	0.0010934	20.0727	genus.Anaerotruncus
rs17734739	T	C	0.0660052	0.014908	7.43e-06	0.00106771	19.6006	genus.Anaerotruncus
rs7155595	C	A	0.0539336	0.0118903	7.55e-06	0.00112059	20.5725	genus.Anaerotruncus
rs34449434	A	C	-0.0497004	0.0113402	9.85e-06	0.00104622	19.2057	genus.Anaerotruncus
rs6795673	C	T	0.0538565	0.0105251	3.38e-07	0.00142562	26.1803	genus.Bacteroides
rs66474973	G	T	0.0812515	0.0164479	6.81e-07	0.00132882	24.4003	genus.Bacteroides
rs28757219	T	A	0.0818398	0.0170319	1.29e-06	0.00125736	23.0865	genus.Bacteroides
rs11585893	A	G	-0.0740746	0.0147633	1.8e-06	0.0013708	25.1723	genus.Bacteroides
rs9507307	C	T	0.0604456	0.0129128	2.13e-06	0.00119336	21.91	genus.Bacteroides
rs17619981	T	G	0.0880978	0.0187002	2.69e-06	0.00120868	22.1916	genus.Bacteroides
rs495004	C	G	-0.0607475	0.0129865	3.42e-06	0.00119166	21.8788	genus.Bacteroides
rs2023437	T	C	-0.0782324	0.0167634	5.02e-06	0.00118614	21.7772	genus.Bacteroides
rs66710942	C	T	0.0488038	0.0107412	5.86e-06	0.00112438	20.6421	genus.Bacteroides
rs1340391	T	C	-0.0592004	0.0132244	6.73e-06	0.0010915	20.0377	genus.Bacteroides
rs13207588	A	G	-0.059205	0.0131195	7.49e-06	0.00110918	20.3628	genus.Bacteroides
rs2366421	T	A	-0.0528153	0.0117124	7.65e-06	0.0011075	20.3319	genus.Bacteroides
rs2276875	A	G	-0.0697176	0.0139537	4.65e-07	0.0013593	24.9608	genus.Barnesiella
rs2428166	G	A	-0.165859	0.0337309	8.51e-07	0.00131659	24.1754	genus.Barnesiella
rs60316894	C	T	-0.121478	0.025184	1.19e-06	0.00126706	23.2649	genus.Barnesiella
rs13242616	T	C	-0.0583747	0.0123176	2.29e-06	0.00122312	22.457	genus.Barnesiella
rs35177866	A	G	0.0917125	0.0190133	2.95e-06	0.00126704	23.2645	genus.Barnesiella
rs199035	G	A	0.0559495	0.0119716	3e-06	0.00118953	21.8395	genus.Barnesiella
rs77455852	T	G	-0.0891491	0.0195601	3.16e-06	0.00113136	20.7705	genus.Barnesiella
rs2057922	G	C	0.0915241	0.0194623	3.83e-06	0.00120437	22.1124	genus.Barnesiella
rs79795328	A	G	-0.0818645	0.0176441	4.23e-06	0.00117242	21.5251	genus.Barnesiella
rs62251337	A	G	-0.0690763	0.0149374	4.24e-06	0.00116467	21.3826	genus.Barnesiella
rs12909713	C	T	-0.0550716	0.0120039	4.95e-06	0.00114634	21.0457	genus.Barnesiella
rs28418786	C	G	-0.0791324	0.0174957	6.48e-06	0.0011142	20.455	genus.Barnesiella
rs72684847	T	C	-0.114369	0.0253873	6.76e-06	0.00110536	20.2926	genus.Barnesiella
rs76181748	C	T	-0.0778559	0.017164	6.78e-06	0.00112063	20.5731	genus.Barnesiella
rs113258194	A	G	0.098992	0.0214121	7.31e-06	0.00116406	21.3715	genus.Barnesiella
rs28479800	A	T	-0.09152	0.0210002	7.93e-06	0.00103451	18.9905	genus.Barnesiella
rs11155559	T	C	0.0956023	0.0212961	8.92e-06	0.00109764	20.1507	genus.Barnesiella
rs182549	C	T	0.119703	0.0127294	1.28e-20	0.00479856	88.4203	genus.Bifidobacterium
rs7570971	A	C	0.113335	0.0125748	2.01e-19	0.00440973	81.2238	genus.Bifidobacterium
rs7322849	T	C	0.112428	0.0201813	1.08e-08	0.00168936	31.0319	genus.Bifidobacterium
rs638382	T	C	-0.0650864	0.0123008	9.45e-08	0.00152424	27.9942	genus.Bifidobacterium
rs1961273	C	T	0.0674036	0.0132319	3.51e-07	0.00141289	25.9463	genus.Bifidobacterium
rs6430601	T	G	0.0796261	0.0170313	1.09e-06	0.00119041	21.8558	genus.Bifidobacterium
rs1879087	C	T	0.105365	0.0240529	1.45e-06	0.00104521	19.1871	genus.Bifidobacterium
rs10841473	G	C	-0.0624207	0.0129438	1.65e-06	0.00126643	23.2532	genus.Bifidobacterium
rs4567981	T	A	0.0562084	0.0117923	1.93e-06	0.00123728	22.7173	genus.Bifidobacterium
rs62181700	G	A	-0.0624643	0.0131205	2.17e-06	0.00123431	22.6628	genus.Bifidobacterium
rs56108664	T	C	0.0729971	0.0157926	2.44e-06	0.00116359	21.3628	genus.Bifidobacterium
rs857444	C	T	0.0558234	0.0121219	3.57e-06	0.00115502	21.2052	genus.Bifidobacterium
rs76671854	C	G	-0.0846055	0.0184003	3.96e-06	0.00115145	21.1397	genus.Bifidobacterium
rs13020688	G	A	0.0562696	0.0122617	4.07e-06	0.00114695	21.057	genus.Bifidobacterium
rs73797465	T	G	-0.0953566	0.0209236	4.38e-06	0.00113119	20.7673	genus.Bifidobacterium
rs75344046	C	T	0.232354	0.0505979	4.86e-06	0.00114852	21.0857	genus.Bifidobacterium
rs540489	T	G	-0.0637641	0.0138746	5.19e-06	0.0011503	21.1186	genus.Bifidobacterium
rs12465599	A	G	0.0535787	0.0118217	6.27e-06	0.00111876	20.5387	genus.Bifidobacterium
rs55888705	A	G	0.0546319	0.0121139	6.67e-06	0.00110776	20.3367	genus.Bifidobacterium
rs2686790	T	C	0.070741	0.0157926	7.5e-06	0.00109285	20.0626	genus.Bifidobacterium
rs12022129	G	A	0.0619356	0.0138937	8e-06	0.00108236	19.8699	genus.Bifidobacterium
rs2491158	G	A	0.0712624	0.015983	8.05e-06	0.00108277	19.8773	genus.Bifidobacterium
rs5746486	T	C	-0.0536216	0.0120801	9e-06	0.00107319	19.7013	genus.Bifidobacterium
rs116261629	G	C	0.128112	0.0261358	8.62e-07	0.0013084	24.0249	genus.Bilophila
rs1571225	C	T	0.0826826	0.0170621	1.12e-06	0.00127881	23.4808	genus.Bilophila
rs7802841	C	A	0.0670097	0.0137701	1.77e-06	0.00128957	23.6786	genus.Bilophila
rs3827020	C	T	0.0766479	0.0160642	1.79e-06	0.00123978	22.7632	genus.Bilophila
rs6793291	C	A	0.112729	0.0241633	3.11e-06	0.00118535	21.7627	genus.Bilophila
rs1241171	G	A	-0.0692654	0.0150148	4.24e-06	0.00115901	21.2787	genus.Bilophila
rs542415	T	C	-0.0613623	0.0133436	4.71e-06	0.00115175	21.1451	genus.Bilophila
rs8013541	A	T	-0.0571991	0.0125673	5.48e-06	0.00112825	20.7132	genus.Bilophila
rs72676854	T	C	0.123209	0.026882	5.62e-06	0.0011441	21.0045	genus.Bilophila
rs2728491	G	T	-0.0627416	0.0139456	6.33e-06	0.00110244	20.2389	genus.Bilophila
rs4798126	G	A	0.073288	0.016799	7.15e-06	0.00103669	19.0306	genus.Bilophila
rs1917709	A	T	0.118509	0.026742	7.37e-06	0.00106968	19.6369	genus.Bilophila
rs11069458	T	C	-0.0680947	0.015503	7.72e-06	0.00105085	19.2907	genus.Bilophila
rs60178956	G	A	-0.0624818	0.0141485	8.06e-06	0.00106225	19.5002	genus.Bilophila
rs2713349	A	T	0.0617228	0.0140174	8.63e-06	0.00105608	19.3869	genus.Bilophila
rs9899990	A	G	-0.102702	0.0233878	9.07e-06	0.00105033	19.2812	genus.Bilophila
rs1969927	G	A	0.0564589	0.0126935	9.07e-06	0.00107755	19.7813	genus.Bilophila
rs67794373	C	T	0.0601709	0.0123443	1e-06	0.00129384	23.7571	genus.Blautia
rs11149971	C	T	0.117605	0.02339	1.04e-06	0.00137655	25.278	genus.Blautia
rs12453000	C	T	0.0625335	0.0129987	1.26e-06	0.00126031	23.1407	genus.Blautia
rs72973581	A	G	0.125169	0.0265408	1.74e-06	0.00121127	22.2392	genus.Blautia
rs7860714	A	G	-0.0502178	0.0109853	4.09e-06	0.00113815	20.8952	genus.Blautia
rs682885	A	G	-0.0493376	0.0107359	4.49e-06	0.00115022	21.1171	genus.Blautia
rs4926264	T	C	0.0826207	0.0178239	5.1e-06	0.00117021	21.4845	genus.Blautia
rs115043014	G	A	-0.206605	0.043992	5.19e-06	0.0012012	22.0541	genus.Blautia
rs3005511	A	G	0.0501085	0.0110768	6.19e-06	0.00111459	20.4621	genus.Blautia
rs113271346	C	T	0.0782682	0.0172116	6.85e-06	0.00112626	20.6766	genus.Blautia
rs2788271	T	G	-0.0575596	0.0133492	7.16e-06	0.00101272	18.59	genus.Blautia
rs16892041	T	C	-0.0622605	0.0141804	8.82e-06	0.00105001	19.2753	genus.Blautia
rs117001700	T	C	0.196414	0.0441122	8.84e-06	0.00107984	19.8235	genus.Blautia
rs56221232	T	C	0.0828027	0.0167401	7.62e-07	0.00133228	24.464	genus.Butyricicoccus
rs2017189	G	T	-0.0506956	0.011024	3.87e-06	0.00115176	21.1453	genus.Butyricicoccus
rs7322368	T	C	0.0815733	0.0183167	5.52e-06	0.00108028	19.8316	genus.Butyricicoccus
rs12585793	T	C	-0.262206	0.0564729	5.79e-06	0.00117408	21.5555	genus.Butyricicoccus
rs62478070	T	G	0.224039	0.0494959	5.94e-06	0.0011159	20.4862	genus.Butyricicoccus
rs75238760	T	A	0.0619423	0.0139942	6.8e-06	0.00106713	19.5899	genus.Butyricicoccus
rs4962426	G	T	0.0614216	0.0135979	7.38e-06	0.00111126	20.4009	genus.Butyricicoccus
rs10084203	A	G	0.0549699	0.0123563	8.59e-06	0.00107797	19.7892	genus.Butyricicoccus
rs12034718	A	G	0.0701199	0.0158214	9.58e-06	0.00106987	19.6403	genus.Butyricicoccus
rs113054641	G	A	-0.144881	0.0274574	1.74e-07	0.00151582	27.8392	genus.Butyricimonas
rs62390301	T	C	-0.0872983	0.0174893	7.42e-07	0.00135668	24.9127	genus.Butyricimonas
rs2642760	G	C	0.0713357	0.0145396	8.58e-07	0.00131082	24.0693	genus.Butyricimonas
rs7083431	A	C	0.0703539	0.0144439	8.85e-07	0.00129196	23.7226	genus.Butyricimonas
rs782080	T	A	0.0653488	0.0137973	2.23e-06	0.00122167	22.4304	genus.Butyricimonas
rs62130338	G	A	-0.0732608	0.0158324	3.9e-06	0.00116612	21.4093	genus.Butyricimonas
rs78453362	A	G	-0.14948	0.0327073	4.06e-06	0.00113759	20.8848	genus.Butyricimonas
rs9657374	C	T	0.0680719	0.0148172	4.5e-06	0.00114948	21.1035	genus.Butyricimonas
rs1862649	G	A	0.113124	0.0248176	4.76e-06	0.00113161	20.775	genus.Butyricimonas
rs71428626	G	T	-0.133188	0.0289905	4.8e-06	0.00114953	21.1044	genus.Butyricimonas
rs270727	G	C	-0.0694173	0.0150795	5.38e-06	0.00115414	21.189	genus.Butyricimonas
rs12458763	A	C	0.122037	0.0269587	6.37e-06	0.00111609	20.4897	genus.Butyricimonas
rs11228830	A	G	0.135265	0.0298411	6.55e-06	0.00111906	20.5443	genus.Butyricimonas
rs12304031	G	A	-0.086278	0.0196846	6.7e-06	0.00104639	19.2087	genus.Butyricimonas
rs2114713	G	T	0.062721	0.0138998	6.88e-06	0.00110899	20.3593	genus.Butyricimonas
rs1701950	G	C	-0.105056	0.0241047	7.68e-06	0.00103464	18.9928	genus.Butyricimonas
rs326049	C	G	0.0759694	0.0167617	8.19e-06	0.0011188	20.5396	genus.Butyricimonas
rs72814525	A	G	0.0664154	0.0149766	8.25e-06	0.00107114	19.6636	genus.Butyricimonas
rs7752361	A	G	-0.11923	0.0239975	7.69e-07	0.00134418	24.6828	genus.Butyrivibrio
rs72723662	C	T	0.224078	0.0449336	7.86e-07	0.00135415	24.8662	genus.Butyrivibrio
rs16941336	C	T	0.127488	0.0267936	1.53e-06	0.00123293	22.6374	genus.Butyrivibrio
rs7412979	C	G	0.186779	0.0389112	1.71e-06	0.00125476	23.0387	genus.Butyrivibrio
rs4537857	T	C	-0.12459	0.0260992	1.8e-06	0.001241	22.7858	genus.Butyrivibrio
rs11761679	T	C	0.154775	0.0321539	2.2e-06	0.00126179	23.168	genus.Butyrivibrio
rs74622183	A	G	-0.201027	0.0428204	2.46e-06	0.00120029	22.0374	genus.Butyrivibrio
rs7763512	G	A	0.119846	0.0253367	3.11e-06	0.00121847	22.3716	genus.Butyrivibrio
rs17163238	G	A	0.140987	0.0309117	5.51e-06	0.00113297	20.8	genus.Butyrivibrio
rs9349693	A	G	0.117973	0.0259861	5.55e-06	0.00112252	20.608	genus.Butyrivibrio
rs486484	A	G	-0.108349	0.0240008	6.61e-06	0.00110998	20.3774	genus.Butyrivibrio
rs77356209	T	C	0.216874	0.0483299	6.66e-06	0.00109675	20.1343	genus.Butyrivibrio
rs142855850	A	G	0.205013	0.0457138	6.86e-06	0.00109545	20.1105	genus.Butyrivibrio
rs1007475	G	T	0.118065	0.0261271	7.92e-06	0.00111219	20.4181	genus.Butyrivibrio
rs4928024	A	G	-0.17471	0.0389333	8.19e-06	0.00109678	20.1348	genus.Butyrivibrio
rs16934069	T	C	-0.133784	0.0299444	8.86e-06	0.00108719	19.9587	genus.Butyrivibrio
rs61825792	T	C	0.112199	0.0231856	1.37e-06	0.00127523	23.4151	genus.CandidatusSoleaferrea
rs10108780	A	G	-0.092834	0.0199807	3.64e-06	0.00117567	21.5848	genus.CandidatusSoleaferrea
rs10090365	A	G	-0.0834413	0.0180989	4.17e-06	0.0011576	21.2526	genus.CandidatusSoleaferrea
rs11153159	G	C	-0.12805	0.0285446	4.42e-06	0.00109606	20.1216	genus.CandidatusSoleaferrea
rs36155147	C	T	0.104966	0.0240995	5.41e-06	0.00103332	18.9685	genus.CandidatusSoleaferrea
rs10809135	T	C	0.0834858	0.0182426	5.47e-06	0.00114066	20.9413	genus.CandidatusSoleaferrea
rs4678258	T	C	0.0986136	0.0215646	5.53e-06	0.00113893	20.9094	genus.CandidatusSoleaferrea
rs6494306	A	G	-0.0969304	0.0214221	5.8e-06	0.0011151	20.4715	genus.CandidatusSoleaferrea
rs9973954	A	G	0.0892075	0.0195401	5.95e-06	0.00113515	20.8401	genus.CandidatusSoleaferrea
rs12500231	A	T	0.0813853	0.0182696	7.68e-06	0.00108086	19.8422	genus.CandidatusSoleaferrea
rs6489992	A	G	-0.0840437	0.0187031	7.89e-06	0.00109978	20.1901	genus.CandidatusSoleaferrea
rs386526	C	G	0.0818459	0.0180086	8.33e-06	0.00112498	20.6531	genus.CandidatusSoleaferrea
rs6881988	G	C	-0.0819131	0.018185	9.23e-06	0.00110509	20.2876	genus.CandidatusSoleaferrea
rs7400877	T	C	-0.0951085	0.0212799	9.29e-06	0.001088	19.9734	genus.CandidatusSoleaferrea
rs2193878	T	A	0.228255	0.0509241	9.46e-06	0.00109426	20.0884	genus.CandidatusSoleaferrea
rs830149	C	G	0.184647	0.0397237	9.58e-06	0.00117672	21.604	genus.CandidatusSoleaferrea
rs12404911	C	T	0.140717	0.0304142	2.8e-06	0.00116583	21.4039	genus.Catenibacterium
rs212393	G	A	-0.135254	0.0286209	3.62e-06	0.0012162	22.3299	genus.Catenibacterium
rs77285108	G	A	-0.161826	0.0353447	3.63e-06	0.0011417	20.9605	genus.Catenibacterium
rs73128290	A	G	0.129726	0.0284563	4.29e-06	0.0011319	20.7803	genus.Catenibacterium
rs7742829	C	T	0.11411	0.0251099	5.61e-06	0.00112479	20.6496	genus.Catenibacterium
rs999354	T	A	0.0580248	0.0117185	7.01e-07	0.00133506	24.5151	genus.ChristensenellaceaeR.7group
rs62467127	C	T	0.114108	0.0251983	3.25e-06	0.00111688	20.5043	genus.ChristensenellaceaeR.7group
rs17081797	A	G	-0.0904325	0.0204253	3.34e-06	0.0010677	19.6004	genus.ChristensenellaceaeR.7group
rs892686	A	G	0.0514099	0.011136	3.97e-06	0.00116073	21.3103	genus.ChristensenellaceaeR.7group
rs78521377	C	T	0.124992	0.0274797	5.61e-06	0.00112681	20.6867	genus.ChristensenellaceaeR.7group
rs62132810	A	G	-0.0828853	0.0179623	5.67e-06	0.00115966	21.2905	genus.ChristensenellaceaeR.7group
rs10461257	A	G	-0.0551969	0.0122069	6.51e-06	0.00111361	20.4442	genus.ChristensenellaceaeR.7group
rs60954665	T	G	0.049815	0.0110787	7.13e-06	0.00110119	20.2159	genus.ChristensenellaceaeR.7group
rs73952017	C	T	-0.0862164	0.0194354	8.46e-06	0.00107184	19.6764	genus.ChristensenellaceaeR.7group
rs62190261	A	C	0.0958394	0.0214723	8.74e-06	0.00108508	19.9198	genus.ChristensenellaceaeR.7group
rs79150079	C	A	0.121547	0.0270977	9.42e-06	0.00109583	20.1174	genus.ChristensenellaceaeR.7group
rs550843	T	C	-0.0783246	0.0169209	2.05e-06	0.00116692	21.424	genus.Clostridiumsensustricto1
rs2795528	G	A	-0.184315	0.0392204	2.72e-06	0.00120274	22.0825	genus.Clostridiumsensustricto1
rs2817172	C	T	0.058139	0.0124492	2.77e-06	0.00118778	21.8074	genus.Clostridiumsensustricto1
rs115807074	A	G	-0.22736	0.0492575	4.32e-06	0.00116032	21.3027	genus.Clostridiumsensustricto1
rs116847295	C	T	0.110021	0.0246032	4.58e-06	0.00108918	19.9952	genus.Clostridiumsensustricto1
rs12341505	G	A	0.0810718	0.0180121	4.82e-06	0.0011034	20.2564	genus.Clostridiumsensustricto1
rs12490337	C	G	-0.0616879	0.0137581	7.49e-06	0.00109498	20.1018	genus.Clostridiumsensustricto1
rs11264403	G	A	-0.139062	0.0334454	7.76e-06	0.000941742	17.2859	genus.Clostridiumsensustricto1
rs11586026	A	T	0.110967	0.0250498	8.85e-06	0.00106884	19.6214	genus.Clostridiumsensustricto1
rs9541268	C	A	0.09597	0.0197312	8.79e-07	0.00128826	23.6546	genus.Collinsella
rs73052258	G	A	0.0930178	0.0202658	1.72e-06	0.00114737	21.0647	genus.Collinsella
rs2671662	C	G	-0.0567751	0.011945	2.22e-06	0.0012303	22.589	genus.Collinsella
rs2103510	G	A	0.0786551	0.0168217	2.42e-06	0.00119069	21.8609	genus.Collinsella
rs75672793	A	G	-0.108908	0.0240522	6.14e-06	0.00111668	20.5005	genus.Collinsella
rs10890671	T	C	-0.0537401	0.0118848	6.52e-06	0.0011136	20.4439	genus.Collinsella
rs1496626	T	C	-0.0722307	0.01616	6.78e-06	0.00108814	19.9761	genus.Collinsella
rs62448871	C	A	-0.0540309	0.0120324	6.78e-06	0.00109825	20.1619	genus.Collinsella
rs149807560	C	A	-0.104264	0.0235841	7.1e-06	0.00106456	19.5427	genus.Collinsella
rs12921100	A	T	0.0563759	0.0127019	8.23e-06	0.00107296	19.6971	genus.Collinsella
rs62102630	A	G	-0.0696299	0.0153325	8.31e-06	0.00112326	20.6214	genus.Collinsella
rs59414781	C	G	0.0668866	0.0149773	9.15e-06	0.00108628	19.9418	genus.Collinsella
rs11597285	G	T	-0.0537947	0.0120548	9.38e-06	0.00108464	19.9117	genus.Collinsella
rs305411	A	G	0.129218	0.0264518	1.01e-06	0.0012995	23.8612	genus.Coprobacter
rs213863	C	T	-0.0887412	0.0188377	2.35e-06	0.00120856	22.1894	genus.Coprobacter
rs55672356	T	A	-0.193354	0.0413815	2.74e-06	0.00118899	21.8297	genus.Coprobacter
rs3828477	G	T	-0.091218	0.019569	2.89e-06	0.00118334	21.7257	genus.Coprobacter
rs143662916	C	T	0.253264	0.0540141	3.07e-06	0.00119733	21.9829	genus.Coprobacter
rs72821405	T	C	-0.147365	0.0319978	4.76e-06	0.00115518	21.2082	genus.Coprobacter
rs5011652	G	C	0.0899597	0.020001	5.51e-06	0.00110183	20.2277	genus.Coprobacter
rs11532348	C	T	-0.103931	0.0226826	5.71e-06	0.00114341	20.9919	genus.Coprobacter
rs74919520	G	A	0.125703	0.0276296	5.76e-06	0.00112734	20.6964	genus.Coprobacter
rs12684609	T	C	0.100827	0.0220366	6.1e-06	0.00114016	20.9322	genus.Coprobacter
rs189356	G	A	0.0781125	0.0171916	6.26e-06	0.00112439	20.6424	genus.Coprobacter
rs12996055	A	C	0.0921817	0.0209405	8.08e-06	0.0010555	19.3762	genus.Coprobacter
rs76001613	C	G	0.21591	0.0493019	9.13e-06	0.00104464	19.1767	genus.Coprobacter
rs28402691	T	C	0.110695	0.0251199	9.56e-06	0.0010577	19.4167	genus.Coprobacter
rs4277593	G	A	-0.0585649	0.0109914	1.14e-07	0.00154561	28.3873	genus.Coprococcus1
rs74101919	T	C	-0.0718989	0.0144651	1.03e-06	0.00134529	24.7032	genus.Coprococcus1
rs56405618	A	G	-0.08963	0.0186508	1.57e-06	0.00125767	23.0921	genus.Coprococcus1
rs1010560	C	A	0.0580232	0.0122722	1.96e-06	0.0012174	22.3519	genus.Coprococcus1
rs73031725	T	C	0.167591	0.0355224	1.98e-06	0.00121219	22.2561	genus.Coprococcus1
rs1576241	A	G	-0.0510343	0.0109535	3.33e-06	0.00118225	21.7058	genus.Coprococcus1
rs7784490	C	G	-0.0518543	0.0113136	4.55e-06	0.00114412	21.0049	genus.Coprococcus1
rs12794898	G	T	0.0903299	0.0197212	4.92e-06	0.00114261	20.9772	genus.Coprococcus1
rs2907920	A	G	0.0561173	0.0126824	7.65e-06	0.00106642	19.5769	genus.Coprococcus1
rs12886051	G	C	-0.0521782	0.0118051	8.01e-06	0.00106409	19.5341	genus.Coprococcus1
rs1762123	C	T	-0.0891532	0.0198554	8.01e-06	0.0010981	20.159	genus.Coprococcus1
rs73167075	T	C	0.0573137	0.0127573	8.57e-06	0.00109931	20.1814	genus.Coprococcus1
rs946513	C	T	0.205899	0.0460018	8.62e-06	0.00109115	20.0314	genus.Coprococcus1
rs1519491	T	C	0.0499197	0.0113558	8.95e-06	0.00105258	19.3225	genus.Coprococcus1
rs59936925	A	T	0.117085	0.0233995	9.38e-07	0.00136333	25.0349	genus.Coprococcus2
rs6677933	C	T	-0.0804405	0.0164216	1.19e-06	0.00130662	23.9922	genus.Coprococcus2
rs1958519	T	A	0.0665288	0.0138558	1.58e-06	0.00125548	23.052	genus.Coprococcus2
rs72680320	T	C	-0.0649382	0.013919	2.27e-06	0.00118541	21.7639	genus.Coprococcus2
rs2482516	C	T	0.0754415	0.0164619	4.72e-06	0.00114384	20.9998	genus.Coprococcus2
rs9426473	A	G	0.0727361	0.0161662	6.31e-06	0.00110257	20.2413	genus.Coprococcus2
rs61823518	A	C	-0.0955381	0.0215724	6.68e-06	0.0010683	19.6113	genus.Coprococcus2
rs10070053	A	G	0.0594312	0.0135375	7.65e-06	0.00104977	19.2709	genus.Coprococcus2
rs35890118	A	G	-0.066536	0.0147661	8.26e-06	0.00110586	20.3018	genus.Coprococcus2
rs10121347	C	G	0.0925805	0.0219459	8.31e-06	0.000969422	17.7945	genus.Coprococcus2
rs6894272	T	C	-0.113458	0.0253003	9.53e-06	0.00109533	20.1082	genus.Coprococcus2
rs12634070	T	C	0.0736486	0.0164921	9.95e-06	0.00108619	19.9401	genus.Coprococcus2
rs8100692	T	C	0.0577411	0.0113476	4.16e-07	0.00140978	25.889	genus.Coprococcus3
rs62481985	G	C	-0.0582385	0.0115052	4.18e-07	0.00139516	25.6203	genus.Coprococcus3
rs178271	T	C	0.145257	0.0294239	7.81e-07	0.00132708	24.3684	genus.Coprococcus3
rs13394391	C	T	-0.0709302	0.0150918	2.2e-06	0.00120298	22.0868	genus.Coprococcus3
rs7521171	G	A	-0.0596434	0.0129279	4.32e-06	0.00115923	21.2826	genus.Coprococcus3
rs11080344	C	T	0.0516921	0.0113054	4.79e-06	0.00113863	20.904	genus.Coprococcus3
rs4575475	G	A	0.0619514	0.0137787	7.04e-06	0.00110105	20.2133	genus.Coprococcus3
rs13247359	G	A	0.051211	0.0113031	7.33e-06	0.00111801	20.5251	genus.Coprococcus3
rs34731438	T	G	-0.0626607	0.0137305	7.71e-06	0.0011343	20.8244	genus.Coprococcus3
rs6994742	C	T	0.0551306	0.0123929	7.84e-06	0.00107788	19.7874	genus.Coprococcus3
rs10810043	A	G	0.0515518	0.0115923	9.27e-06	0.00107716	19.7743	genus.Coprococcus3
rs11077359	T	C	-0.0645443	0.0148833	9.64e-06	0.00102441	18.8048	genus.Coprococcus3
rs72731813	C	T	-0.147383	0.0293796	4.33e-07	0.00137027	25.1626	genus.DefluviitaleaceaeUCG011
rs4677103	A	G	0.0977912	0.0197263	9.6e-07	0.00133822	24.5731	genus.DefluviitaleaceaeUCG011
rs112893842	T	C	0.11381	0.0232806	1.45e-06	0.0013014	23.8962	genus.DefluviitaleaceaeUCG011
rs1582238	T	C	0.0805036	0.0167257	1.57e-06	0.00126158	23.1641	genus.DefluviitaleaceaeUCG011
rs55658617	T	C	0.174369	0.0362226	2.15e-06	0.00126192	23.1703	genus.DefluviitaleaceaeUCG011
rs9608282	T	G	0.142939	0.0299793	2.52e-06	0.001238	22.7307	genus.DefluviitaleaceaeUCG011
rs9725395	A	G	-0.13834	0.029554	3.52e-06	0.00119328	21.9085	genus.DefluviitaleaceaeUCG011
rs12122999	G	T	-0.0827292	0.0181154	4.83e-06	0.00113587	20.8532	genus.DefluviitaleaceaeUCG011
rs4344384	G	T	0.0715978	0.0156309	4.83e-06	0.00114271	20.9789	genus.DefluviitaleaceaeUCG011
rs28696126	A	T	-0.106503	0.0238473	6.63e-06	0.00108636	19.9433	genus.DefluviitaleaceaeUCG011
rs2892880	G	A	0.0817755	0.0181686	6.83e-06	0.00110337	20.256	genus.DefluviitaleaceaeUCG011
rs16863365	A	G	0.109402	0.0226964	1.79e-06	0.0012653	23.2324	genus.Desulfovibrio
rs2853179	C	T	0.0811971	0.0174234	2.42e-06	0.00118277	21.7153	genus.Desulfovibrio
rs11160353	T	A	-0.0691756	0.0147285	2.7e-06	0.00120134	22.0567	genus.Desulfovibrio
rs13066142	G	A	0.119141	0.0250891	3.79e-06	0.00122806	22.5478	genus.Desulfovibrio
rs6580353	T	C	0.0770979	0.0169735	4.94e-06	0.00112371	20.6297	genus.Desulfovibrio
rs4797774	G	A	0.212582	0.0470044	5.64e-06	0.00111402	20.4516	genus.Desulfovibrio
rs12031543	T	C	-0.127185	0.0281887	6.55e-06	0.00110877	20.3551	genus.Desulfovibrio
rs2590913	G	A	0.154496	0.0339396	6.65e-06	0.00112857	20.7191	genus.Desulfovibrio
rs1294544	A	C	0.0688782	0.0153635	7.78e-06	0.00109474	20.0973	genus.Desulfovibrio
rs72647089	T	G	-0.106594	0.0239337	8.3e-06	0.00108039	19.8336	genus.Desulfovibrio
rs2032031	A	G	-0.0654931	0.0148681	9.14e-06	0.00105687	19.4014	genus.Desulfovibrio
rs7729080	C	A	-0.070287	0.0157691	9.96e-06	0.0010821	19.865	genus.Desulfovibrio
rs11166701	G	A	-0.0655301	0.013186	5.51e-07	0.00134484	24.695	genus.Dialister
rs4753063	G	A	-0.0596297	0.0130052	4.86e-06	0.00114497	21.0206	genus.Dialister
rs517089	T	A	0.076227	0.0170411	5.14e-06	0.00108981	20.0067	genus.Dialister
rs4747450	C	A	0.0668509	0.0147685	5.84e-06	0.00111598	20.4876	genus.Dialister
rs11071887	T	C	0.0662403	0.0146315	5.91e-06	0.00111631	20.4937	genus.Dialister
rs2435610	A	C	0.0647131	0.0143314	5.93e-06	0.00111052	20.3873	genus.Dialister
rs10938938	G	A	-0.0773514	0.0170915	7.37e-06	0.00111556	20.48	genus.Dialister
rs10138457	T	C	-0.113054	0.0261933	7.88e-06	0.00101473	18.627	genus.Dialister
rs2314294	T	C	0.0865932	0.0193719	8.08e-06	0.00108831	19.9791	genus.Dialister
rs76680460	G	A	-0.161296	0.0364332	8.19e-06	0.00106755	19.5977	genus.Dialister
rs75416973	A	G	0.0727223	0.016451	9.46e-06	0.00106436	19.5391	genus.Dialister
rs764177	C	A	-0.0601454	0.0135366	9.61e-06	0.00107527	19.7396	genus.Dialister
rs62503162	A	G	-0.0974091	0.0194379	7.47e-07	0.00136743	25.1103	genus.Dorea
rs13279148	G	A	0.0715309	0.0150878	2.25e-06	0.00122407	22.4745	genus.Dorea
rs73729431	C	T	-0.13745	0.0299983	3.17e-06	0.00114341	20.9918	genus.Dorea
rs78772518	A	C	0.13826	0.0283609	3.38e-06	0.00129416	23.7631	genus.Dorea
rs4793307	C	T	0.0574165	0.0122472	4.01e-06	0.00119697	21.9763	genus.Dorea
rs1899291	C	T	0.0697217	0.0150285	4.57e-06	0.00117219	21.5209	genus.Dorea
rs3005511	A	G	0.0516127	0.0112852	5.29e-06	0.00113919	20.9144	genus.Dorea
rs12216169	T	A	0.0881722	0.0193683	5.33e-06	0.00112873	20.722	genus.Dorea
rs62583469	T	A	-0.0634136	0.0142227	5.78e-06	0.00108276	19.8771	genus.Dorea
rs11150408	T	G	0.0488254	0.0109063	7.06e-06	0.00109159	20.0395	genus.Dorea
rs3752849	G	A	0.163846	0.036608	7.68e-06	0.00109105	20.0296	genus.Dorea
rs345219	T	G	-0.0497368	0.0112621	8.8e-06	0.00106233	19.5017	genus.Dorea
rs12537781	T	C	-0.055544	0.0125223	9.15e-06	0.00107162	19.6725	genus.Dorea
rs2240838	A	G	0.0980582	0.0197653	7.36e-07	0.00134023	24.6102	genus.Eggerthella
rs112205261	T	C	-0.188618	0.0403613	3.35e-06	0.00118938	21.8367	genus.Eggerthella
rs2223081	G	A	0.102572	0.0221108	3.89e-06	0.00117203	21.5179	genus.Eggerthella
rs3851328	T	G	-0.107774	0.0236527	4.18e-06	0.00113078	20.7598	genus.Eggerthella
rs76663501	C	T	0.175349	0.0378576	4.83e-06	0.00116841	21.4513	genus.Eggerthella
rs1784446	G	A	0.0907728	0.0198096	5.23e-06	0.00114357	20.9949	genus.Eggerthella
rs4985746	G	A	0.110522	0.0247653	5.71e-06	0.00108478	19.9144	genus.Eggerthella
rs13070736	A	C	-0.121331	0.0272024	7.62e-06	0.00108358	19.8922	genus.Eggerthella
rs6430926	C	T	0.0879736	0.0197127	8.37e-06	0.00108478	19.9142	genus.Eggerthella
rs67490567	T	C	0.108495	0.0245457	8.94e-06	0.00106415	19.5352	genus.Eggerthella
rs2877457	G	A	-0.093486	0.0210208	9.03e-06	0.00107728	19.7765	genus.Eggerthella
rs12278566	T	A	-0.121065	0.0251658	1.65e-06	0.00126028	23.1401	genus.Eisenbergiella
rs2683098	C	T	0.107319	0.022515	2.24e-06	0.00123729	22.7175	genus.Eisenbergiella
rs3812426	G	A	0.106447	0.0224159	2.72e-06	0.00122807	22.5481	genus.Eisenbergiella
rs1508033	A	C	0.091546	0.0195787	3.23e-06	0.00119068	21.8608	genus.Eisenbergiella
rs4462860	G	A	0.0939071	0.0201104	4.16e-06	0.00118751	21.8025	genus.Eisenbergiella
rs11027642	C	T	0.129006	0.0284844	4.92e-06	0.00111717	20.5095	genus.Eisenbergiella
rs1553971	T	G	0.120965	0.0263054	5.27e-06	0.00115166	21.1436	genus.Eisenbergiella
rs11079158	T	C	0.100627	0.022546	7.35e-06	0.00108497	19.9177	genus.Eisenbergiella
rs13258851	A	G	0.137001	0.0302124	7.75e-06	0.00111994	20.5604	genus.Eisenbergiella
rs11938607	T	C	0.0978125	0.0216636	8.22e-06	0.00111032	20.3836	genus.Eisenbergiella
rs12257723	A	C	-0.0952742	0.0211569	8.85e-06	0.0011045	20.2768	genus.Eisenbergiella
rs12710729	C	A	0.0893384	0.0199069	9.84e-06	0.00109696	20.1382	genus.Eisenbergiella
rs11098863	T	A	-0.0966008	0.0162677	3.06e-09	0.001919	35.2584	genus.Enterorhabdus
rs7923280	A	T	0.0860019	0.0169148	5.24e-07	0.00140757	25.8484	genus.Enterorhabdus
rs114731706	T	G	0.182308	0.0382298	2.17e-06	0.00123843	22.7384	genus.Enterorhabdus
rs3017103	A	G	0.0980897	0.0208995	2.94e-06	0.00119965	22.0257	genus.Enterorhabdus
rs424715	T	C	0.0818743	0.0174855	4.41e-06	0.00119405	21.9227	genus.Enterorhabdus
rs73331712	T	C	0.26199	0.055123	4.85e-06	0.00123018	22.5868	genus.Enterorhabdus
rs9470637	A	T	-0.0755513	0.0166263	5.7e-06	0.00112462	20.6465	genus.Enterorhabdus
rs77655283	G	A	0.132988	0.0298306	5.88e-06	0.00108251	19.8725	genus.Enterorhabdus
rs10098492	T	C	0.132323	0.0293688	6.41e-06	0.00110565	20.2979	genus.Enterorhabdus
rs2051957	C	T	0.0843291	0.0189864	8.9e-06	0.00107449	19.7252	genus.Enterorhabdus
rs7221249	A	G	0.0839861	0.0142741	4.31e-09	0.00188407	34.6152	genus.Erysipelatoclostridium
rs710230	T	C	0.143381	0.0281514	6.33e-07	0.00141245	25.9381	genus.Erysipelatoclostridium
rs4697572	A	G	-0.0810636	0.0163308	7.59e-07	0.00134169	24.6371	genus.Erysipelatoclostridium
rs58236560	G	T	-0.111157	0.0234426	2.16e-06	0.00122442	22.481	genus.Erysipelatoclostridium
rs6474512	A	C	0.067015	0.0143201	3.02e-06	0.0011927	21.8979	genus.Erysipelatoclostridium
rs622418	A	G	-0.0668051	0.0143224	3.68e-06	0.00118487	21.7539	genus.Erysipelatoclostridium
rs340991	A	G	-0.0740482	0.0158891	3.75e-06	0.00118281	21.716	genus.Erysipelatoclostridium
rs17804233	T	C	-0.0662914	0.0144203	4.59e-06	0.00115097	21.1309	genus.Erysipelatoclostridium
rs16936671	C	T	-0.0968026	0.0217883	6.04e-06	0.00107513	19.737	genus.Erysipelatoclostridium
rs34528142	C	G	-0.0875551	0.0195556	6.13e-06	0.00109181	20.0434	genus.Erysipelatoclostridium
rs9590927	G	A	-0.0646003	0.0143479	6.39e-06	0.0011041	20.2695	genus.Erysipelatoclostridium
rs62060367	T	C	-0.0798013	0.0181358	6.7e-06	0.0010546	19.3597	genus.Erysipelatoclostridium
rs1434153	G	A	-0.0684526	0.0152443	6.85e-06	0.00109822	20.1612	genus.Erysipelatoclostridium
rs45480394	T	G	-0.0687134	0.0151835	7.66e-06	0.00111546	20.4781	genus.Erysipelatoclostridium
rs2901723	C	A	0.0641339	0.0144295	8.79e-06	0.00107599	19.7527	genus.Erysipelatoclostridium
rs61806970	C	T	0.142548	0.0320688	9.09e-06	0.00107619	19.7565	genus.Erysipelatoclostridium
rs3804326	A	G	0.14147	0.0336352	9.85e-06	0.000963658	17.6886	genus.Erysipelatoclostridium
rs76502207	T	C	0.144844	0.0289929	6.41e-07	0.00135902	24.9556	genus.ErysipelotrichaceaeUCG003
rs28568391	A	G	-0.0583911	0.0118741	6.42e-07	0.00131681	24.1795	genus.ErysipelotrichaceaeUCG003
rs10164067	T	G	-0.10326	0.0212405	1.13e-06	0.001287	23.6313	genus.ErysipelotrichaceaeUCG003
rs2302840	T	C	-0.0871966	0.017687	1.29e-06	0.00132347	24.302	genus.ErysipelotrichaceaeUCG003
rs11994308	C	T	0.115417	0.0242503	1.33e-06	0.0012336	22.6497	genus.ErysipelotrichaceaeUCG003
rs59068084	T	G	0.0564772	0.0120224	3.12e-06	0.00120183	22.0657	genus.ErysipelotrichaceaeUCG003
rs17798136	G	A	0.158818	0.0347674	3.24e-06	0.00113647	20.8643	genus.ErysipelotrichaceaeUCG003
rs62403464	T	C	-0.0731743	0.0156516	3.44e-06	0.00119038	21.8552	genus.ErysipelotrichaceaeUCG003
rs75949021	T	C	-0.169667	0.0374238	3.58e-06	0.00111947	20.5519	genus.ErysipelotrichaceaeUCG003
rs8053479	A	G	-0.0838212	0.0186509	5.83e-06	0.00110009	20.1958	genus.ErysipelotrichaceaeUCG003
rs4758231	G	T	-0.0551754	0.0122047	6.55e-06	0.00111316	20.4358	genus.ErysipelotrichaceaeUCG003
rs6875357	C	T	0.165673	0.0353831	6.7e-06	0.00119398	21.9213	genus.ErysipelotrichaceaeUCG003
rs11666127	A	G	-0.0719187	0.0161371	7.9e-06	0.00108185	19.8604	genus.ErysipelotrichaceaeUCG003
rs214586	T	C	-0.106455	0.024038	8.5e-06	0.00106824	19.6103	genus.ErysipelotrichaceaeUCG003
rs79396538	C	G	0.0848148	0.0191146	8.63e-06	0.00107237	19.6863	genus.ErysipelotrichaceaeUCG003
rs74988980	G	A	-0.133141	0.0348574	8.64e-06	0.00079486	14.5877	genus.ErysipelotrichaceaeUCG003
rs12251396	A	G	-0.0705399	0.0158766	9.52e-06	0.0010752	19.7382	genus.ErysipelotrichaceaeUCG003
rs73074432	C	T	0.072154	0.0164378	9.99e-06	0.00104949	19.2658	genus.ErysipelotrichaceaeUCG003
rs2267739	G	C	0.115505	0.0237628	1.42e-06	0.00128662	23.6245	genus.Escherichia.Shigella
rs73208162	A	G	-0.119296	0.024839	2.19e-06	0.00125613	23.064	genus.Escherichia.Shigella
rs1154904	A	G	-0.0613376	0.0130644	3.04e-06	0.00120047	22.0407	genus.Escherichia.Shigella
rs113127095	A	G	0.151009	0.0323434	3.33e-06	0.00118719	21.7966	genus.Escherichia.Shigella
rs592299	T	C	-0.0592004	0.0129486	4.77e-06	0.00113843	20.9004	genus.Escherichia.Shigella
rs35555519	C	G	0.101976	0.0222883	4.92e-06	0.00114011	20.9312	genus.Escherichia.Shigella
rs113513883	A	G	0.172283	0.038041	5.28e-06	0.00111711	20.5085	genus.Escherichia.Shigella
rs11706043	T	A	0.075657	0.0164155	5.87e-06	0.00115688	21.2394	genus.Escherichia.Shigella
rs7502686	G	C	-0.136384	0.0302576	5.9e-06	0.00110656	20.3146	genus.Escherichia.Shigella
rs4731451	G	A	-0.0609885	0.0135157	7.47e-06	0.00110902	20.3597	genus.Escherichia.Shigella
rs118526	C	A	-0.0594401	0.013598	8e-06	0.00104078	19.1056	genus.Escherichia.Shigella
rs112767262	T	C	0.0732963	0.0163589	8.21e-06	0.00109341	20.0729	genus.Escherichia.Shigella
rs2798105	A	G	-0.100851	0.0222045	8.25e-06	0.00112354	20.6267	genus.Escherichia.Shigella
rs117092367	A	T	0.117362	0.0264533	9.65e-06	0.00107208	19.681	genus.Escherichia.Shigella
rs57024273	T	C	0.0626172	0.0139919	9.7e-06	0.00109085	20.0258	genus.Escherichia.Shigella
rs12320842	C	G	0.094833	0.0163962	7.57e-09	0.00182071	33.449	genus.Faecalibacterium
rs1271565	C	T	-0.0576251	0.0119649	1.3e-06	0.00126315	23.193	genus.Faecalibacterium
rs6910935	A	G	0.134864	0.0277032	1.38e-06	0.00129054	23.6966	genus.Faecalibacterium
rs75499067	C	T	0.227585	0.0465522	1.76e-06	0.00130149	23.8978	genus.Faecalibacterium
rs28376661	C	G	0.0504817	0.0109368	3.66e-06	0.00116034	21.303	genus.Faecalibacterium
rs9536330	T	C	-0.048317	0.010797	5.33e-06	0.00109074	20.0238	genus.Faecalibacterium
rs114946999	C	T	-0.0861565	0.01896	5.7e-06	0.00112463	20.6467	genus.Faecalibacterium
rs11776390	T	C	-0.078354	0.017183	6.4e-06	0.00113248	20.791	genus.Faecalibacterium
rs10927394	G	T	-0.232262	0.0512364	7.02e-06	0.00111921	20.5472	genus.Faecalibacterium
rs2835874	T	C	-0.0866356	0.0196496	7.54e-06	0.00105883	19.4374	genus.Faecalibacterium
rs79656633	T	C	0.145631	0.0323019	8.14e-06	0.00110706	20.3237	genus.Faecalibacterium
rs12753492	A	C	0.0641305	0.0149933	8.8e-06	0.000996552	18.293	genus.Faecalibacterium
rs61875484	C	G	0.0817953	0.018369	9.18e-06	0.00107998	19.8261	genus.Faecalibacterium
rs9852893	C	G	0.0657834	0.0129056	3.88e-07	0.00141469	25.9793	genus.FamilyXIIIAD3011group
rs62200412	C	T	-0.0800851	0.0163834	5.8e-07	0.00130115	23.8917	genus.FamilyXIIIAD3011group
rs16840310	A	G	-0.0608052	0.0122149	6.75e-07	0.00134932	24.7773	genus.FamilyXIIIAD3011group
rs72730932	C	A	-0.0899559	0.0177107	6.89e-07	0.00140469	25.7954	genus.FamilyXIIIAD3011group
rs12812672	T	C	-0.096065	0.020828	2.56e-06	0.00115859	21.271	genus.FamilyXIIIAD3011group
rs62029761	A	G	0.128753	0.0276002	3.89e-06	0.00118516	21.7592	genus.FamilyXIIIAD3011group
rs16940167	C	T	0.0732552	0.0159898	3.91e-06	0.00114313	20.9867	genus.FamilyXIIIAD3011group
rs17156849	G	A	-0.112891	0.0245292	4.19e-06	0.00115358	21.1789	genus.FamilyXIIIAD3011group
rs11126423	C	T	0.0904399	0.0196301	5.91e-06	0.00115604	21.2239	genus.FamilyXIIIAD3011group
rs12911842	A	T	-0.0811976	0.0183335	6.91e-06	0.00106839	19.6131	genus.FamilyXIIIAD3011group
rs149302	T	C	-0.0645635	0.0143225	7.48e-06	0.00110677	20.3184	genus.FamilyXIIIAD3011group
rs739451	C	T	0.0649589	0.0147534	7.88e-06	0.00105593	19.3841	genus.FamilyXIIIAD3011group
rs9837139	A	G	0.10752	0.0240482	8.71e-06	0.00108879	19.988	genus.FamilyXIIIAD3011group
rs9276029	A	G	-0.0811384	0.0185669	8.93e-06	0.00104022	19.0954	genus.FamilyXIIIAD3011group
rs11736617	G	A	-0.0759493	0.0172101	9.02e-06	0.00106077	19.4731	genus.FamilyXIIIAD3011group
rs12049454	T	C	-0.0647298	0.0134065	1.17e-06	0.00126947	23.3092	genus.FamilyXIIIUCG001
rs1426266	T	C	-0.0665521	0.0137151	1.25e-06	0.00128224	23.544	genus.FamilyXIIIUCG001
rs116979587	T	A	-0.121679	0.0260821	3.05e-06	0.00118531	21.762	genus.FamilyXIIIUCG001
rs7119679	G	A	-0.0809085	0.0174782	3.52e-06	0.00116705	21.4263	genus.FamilyXIIIUCG001
rs76463770	A	G	0.19313	0.0419866	3.77e-06	0.00115233	21.1558	genus.FamilyXIIIUCG001
rs62414802	C	T	-0.0611904	0.013457	4.29e-06	0.00112611	20.674	genus.FamilyXIIIUCG001
rs3842897	G	A	-0.112639	0.0242751	5.2e-06	0.0011726	21.5284	genus.FamilyXIIIUCG001
rs2276529	C	G	-0.0759406	0.0165099	5.36e-06	0.00115228	21.1549	genus.FamilyXIIIUCG001
rs112362903	A	G	-0.149047	0.0333271	7.88e-06	0.00108938	19.9988	genus.FamilyXIIIUCG001
rs8076666	A	G	0.088655	0.0198094	8.02e-06	0.00109091	20.027	genus.FamilyXIIIUCG001
rs12030302	A	G	-0.0692276	0.0137467	5.61e-07	0.0013809	25.358	genus.Flavonifractor
rs806808	T	C	0.0667272	0.0136557	1.18e-06	0.0013002	23.8741	genus.Flavonifractor
rs34066017	A	G	0.0764294	0.0159789	1.52e-06	0.00124591	22.8759	genus.Flavonifractor
rs11811696	T	C	-0.116063	0.0241012	2.07e-06	0.00126288	23.1879	genus.Flavonifractor
rs4949766	T	C	-0.0687466	0.0151661	4.83e-06	0.0011191	20.545	genus.Flavonifractor
rs11642826	G	C	0.14686	0.0325191	6.65e-06	0.00111084	20.3932	genus.Flavonifractor
rs798674	G	C	0.0637125	0.0141608	7.02e-06	0.00110254	20.2407	genus.Flavonifractor
rs114873521	C	T	-0.130067	0.0294087	7.13e-06	0.00106541	19.5584	genus.Flavonifractor
rs6761463	G	C	-0.083392	0.0184596	8.11e-06	0.00111153	20.4059	genus.Flavonifractor
rs12038887	C	G	0.0942719	0.0211646	9.37e-06	0.00108063	19.838	genus.Flavonifractor
rs4378146	A	C	-0.0616691	0.0125259	7.2e-07	0.00131991	24.2365	genus.Fusicatenibacter
rs704418	T	C	0.0739124	0.0151073	7.77e-07	0.00130346	23.934	genus.Fusicatenibacter
rs2132128	G	A	-0.0771914	0.0160344	1.08e-06	0.00126207	23.173	genus.Fusicatenibacter
rs62353480	A	G	-0.0701397	0.0145589	1.57e-06	0.00126393	23.2073	genus.Fusicatenibacter
rs2025938	G	A	-0.0967298	0.0205426	2.99e-06	0.0012075	22.1699	genus.Fusicatenibacter
rs3303	T	C	-0.0953657	0.020407	3.94e-06	0.00118935	21.8363	genus.Fusicatenibacter
rs2039204	T	A	-0.0497414	0.0107941	3.94e-06	0.00115654	21.2331	genus.Fusicatenibacter
rs62187631	T	C	-0.0710571	0.015924	4.55e-06	0.00108452	19.9096	genus.Fusicatenibacter
rs8063430	T	C	-0.104026	0.022217	4.93e-06	0.00119399	21.9216	genus.Fusicatenibacter
rs1864685	A	C	-0.0494799	0.0108105	4.96e-06	0.00114096	20.9469	genus.Fusicatenibacter
rs7069626	T	C	0.0509014	0.0111381	5.42e-06	0.00113748	20.8829	genus.Fusicatenibacter
rs60254196	A	G	-0.0492427	0.0109365	5.47e-06	0.0011042	20.2712	genus.Fusicatenibacter
rs167879	C	T	-0.0659543	0.0148763	5.87e-06	0.00107062	19.654	genus.Fusicatenibacter
rs6515626	G	A	0.141575	0.0313559	7.29e-06	0.00111033	20.3839	genus.Fusicatenibacter
rs9905659	G	A	-0.061617	0.0136576	7.31e-06	0.00110859	20.352	genus.Fusicatenibacter
rs10439674	A	G	-0.0572129	0.0130007	7.68e-06	0.00105487	19.3646	genus.Fusicatenibacter
rs8028026	A	G	-0.0792146	0.0180505	8.06e-06	0.00104901	19.2569	genus.Fusicatenibacter
rs73103914	A	G	-0.0597324	0.0134458	8.3e-06	0.00107494	19.7334	genus.Fusicatenibacter
rs792108	T	C	-0.0508345	0.0113843	8.5e-06	0.001086	19.9368	genus.Fusicatenibacter
rs206581	A	G	-0.0568339	0.0127894	8.96e-06	0.00107559	19.7454	genus.Fusicatenibacter
rs76287110	A	T	-0.242965	0.0466177	1.67e-07	0.00147891	27.1605	genus.Gordonibacter
rs7294633	C	T	0.12867	0.0249946	3.44e-07	0.0014429	26.498	genus.Gordonibacter
rs7220558	A	T	0.116884	0.0234834	6.71e-07	0.00134898	24.771	genus.Gordonibacter
rs72714787	C	A	0.181405	0.0377102	1.43e-06	0.00126018	23.1384	genus.Gordonibacter
rs322296	G	A	0.17869	0.037722	4.02e-06	0.00122202	22.4369	genus.Gordonibacter
rs16955299	G	A	-0.196423	0.0433538	6.37e-06	0.00111801	20.525	genus.Gordonibacter
rs71545975	A	G	-0.153972	0.0338918	7.04e-06	0.00112411	20.6371	genus.Gordonibacter
rs3765837	T	G	-0.190729	0.0433608	7.17e-06	0.00105385	19.3459	genus.Gordonibacter
rs768830	G	A	0.149852	0.0333315	7.76e-06	0.00110088	20.2102	genus.Gordonibacter
rs72939513	A	G	-0.21399	0.0490592	7.98e-06	0.00103632	19.0238	genus.Gordonibacter
rs35042269	C	A	-0.180293	0.0403296	8.11e-06	0.00108852	19.983	genus.Gordonibacter
rs61934597	C	T	-0.172495	0.0388567	8.37e-06	0.00107338	19.7048	genus.Gordonibacter
rs13412653	A	C	0.107597	0.0239228	8.61e-06	0.0011018	20.2271	genus.Gordonibacter
rs4596722	A	G	0.102908	0.0231571	9.06e-06	0.00107564	19.7463	genus.Gordonibacter
rs117347059	G	C	-0.128261	0.0285123	9.17e-06	0.00110217	20.2339	genus.Gordonibacter
rs9382510	C	T	-0.093521	0.0172649	7.12e-08	0.00159735	29.339	genus.Haemophilus
rs12191680	C	G	0.106544	0.0200323	1.47e-07	0.00154003	28.2846	genus.Haemophilus
rs111582866	G	A	-0.124265	0.026016	1.27e-06	0.00124245	22.8124	genus.Haemophilus
rs9328464	T	C	0.0723095	0.0148799	1.42e-06	0.00128597	23.6124	genus.Haemophilus
rs78909003	T	C	-0.246256	0.0503924	1.67e-06	0.0013004	23.8779	genus.Haemophilus
rs76022354	C	T	0.244638	0.0505504	1.83e-06	0.00127539	23.418	genus.Haemophilus
rs35509	G	A	0.128249	0.0268779	2.01e-06	0.00123988	22.7651	genus.Haemophilus
rs9895850	T	C	-0.192957	0.0416755	2.14e-06	0.00116749	21.4344	genus.Haemophilus
rs9574096	A	T	-0.0736375	0.0155227	2.18e-06	0.00122555	22.5017	genus.Haemophilus
rs4822728	T	C	0.0705861	0.0151388	3.48e-06	0.00118398	21.7375	genus.Haemophilus
rs10781340	G	A	0.0948915	0.0203221	4.32e-06	0.00118742	21.8007	genus.Haemophilus
rs56310940	G	C	-0.108393	0.0247052	7.23e-06	0.00104851	19.2478	genus.Haemophilus
rs10840326	C	G	-0.0677384	0.0151463	7.37e-06	0.0010894	19.9992	genus.Haemophilus
rs12876183	T	A	0.0749201	0.016711	9.62e-06	0.00109476	20.0977	genus.Haemophilus
rs761624	C	G	0.0959801	0.0179537	1.38e-07	0.00155589	28.5763	genus.Holdemanella
rs607782	T	C	-0.0854214	0.0172515	7.19e-07	0.00133506	24.515	genus.Holdemanella
rs73011279	T	C	-0.0961669	0.0199336	1.36e-06	0.00126744	23.2718	genus.Holdemanella
rs75764681	T	C	-0.283103	0.0598999	1.94e-06	0.00121649	22.3351	genus.Holdemanella
rs4541991	T	C	-0.0927334	0.0194435	2.1e-06	0.00123876	22.7446	genus.Holdemanella
rs8113760	G	A	0.078999	0.01734	4.62e-06	0.00113045	20.7537	genus.Holdemanella
rs12513188	G	A	0.0903906	0.0195276	4.65e-06	0.00116692	21.424	genus.Holdemanella
rs34187114	C	A	-0.104505	0.022601	5.13e-06	0.00116444	21.3784	genus.Holdemanella
rs1830029	C	G	-0.0954096	0.021093	5.35e-06	0.00111435	20.4578	genus.Holdemanella
rs62113381	T	C	-0.105447	0.0232029	5.54e-06	0.00112486	20.6508	genus.Holdemanella
rs35228298	G	A	0.0934832	0.0202886	7.3e-06	0.00115628	21.2284	genus.Holdemanella
rs1926302	G	A	-0.107972	0.0231421	7.5e-06	0.0011855	21.7655	genus.Holdemanella
rs17586763	T	C	-0.227285	0.0510135	7.72e-06	0.00108119	19.8483	genus.Holdemanella
rs12415649	G	C	0.0839384	0.0190567	7.88e-06	0.00105674	19.399	genus.Holdemanella
rs1867876	T	C	0.0842919	0.0162192	2.74e-07	0.00147053	27.0064	genus.Holdemania
rs9500080	C	T	0.0926764	0.0178886	4.09e-07	0.00146134	26.8372	genus.Holdemania
rs6133067	T	C	0.0910829	0.0178561	5.17e-07	0.00141673	26.0168	genus.Holdemania
rs77293403	A	G	0.164556	0.0341775	1.77e-06	0.00126241	23.1794	genus.Holdemania
rs116500994	G	T	-0.13755	0.0293386	2.34e-06	0.00119709	21.9785	genus.Holdemania
rs150096134	T	A	0.162139	0.0332089	2.38e-06	0.00129808	23.8352	genus.Holdemania
rs41438744	C	G	-0.12487	0.027013	2.44e-06	0.00116378	21.3662	genus.Holdemania
rs111745969	A	G	0.120677	0.0265781	3.71e-06	0.00112283	20.6136	genus.Holdemania
rs55888180	C	G	0.128671	0.0282795	5.89e-06	0.00112753	20.7001	genus.Holdemania
rs9529719	T	C	0.074038	0.0160494	5.97e-06	0.00115901	21.2786	genus.Holdemania
rs80149660	C	T	-0.232987	0.0519183	6.04e-06	0.00109685	20.1361	genus.Holdemania
rs11080063	G	A	-0.0665238	0.0149837	6.67e-06	0.00107362	19.7091	genus.Holdemania
rs4146507	C	T	0.079488	0.0177002	7.23e-06	0.00109842	20.165	genus.Holdemania
rs73139538	G	A	-0.148594	0.0327469	7.77e-06	0.00112143	20.5879	genus.Holdemania
rs967319	T	C	0.0788638	0.0176744	8.38e-06	0.00108442	19.9076	genus.Holdemania
rs10885477	T	C	-0.135137	0.0301894	8.6e-06	0.00109135	20.035	genus.Holdemania
rs113593397	A	G	-0.128935	0.0282526	9.36e-06	0.00113431	20.8245	genus.Holdemania
rs12701617	A	G	-0.0660617	0.0149427	9.52e-06	0.00106459	19.5432	genus.Holdemania
rs901099	T	G	-0.12718	0.0250924	6.53e-07	0.00139877	25.6866	genus.Howardella
rs17167098	G	A	-0.169366	0.0352068	1.12e-06	0.00126023	23.1393	genus.Howardella
rs1484873	A	G	-0.227831	0.046335	2.56e-06	0.00131655	24.1746	genus.Howardella
rs609430	T	G	-0.112045	0.0239328	3.34e-06	0.00119367	21.9156	genus.Howardella
rs672217	G	A	0.164146	0.0349993	3.52e-06	0.0011979	21.9935	genus.Howardella
rs12452946	A	G	-0.105833	0.0228941	3.8e-06	0.00116384	21.3673	genus.Howardella
rs61771805	A	T	-0.136779	0.0296811	4.03e-06	0.00115658	21.2339	genus.Howardella
rs36081916	T	C	-0.18123	0.0402987	4.7e-06	0.00110154	20.2222	genus.Howardella
rs10048062	C	T	-0.147352	0.0336531	8.59e-06	0.00104426	19.1697	genus.Howardella
rs3791893	A	G	0.147035	0.034023	9.5e-06	0.00101732	18.6746	genus.Howardella
rs2154047	C	A	-0.192557	0.0420093	9.97e-06	0.00114428	21.0078	genus.Howardella
rs13128780	T	C	-0.149725	0.0312777	1.75e-06	0.00124789	22.9125	genus.Hungatella
rs72759041	G	T	-0.126025	0.0282242	3.86e-06	0.00108592	19.9353	genus.Hungatella
rs17092615	G	A	0.152235	0.0337867	7.38e-06	0.00110575	20.2996	genus.Hungatella
rs10044993	C	A	0.139547	0.0316748	8.07e-06	0.00105719	19.4074	genus.Hungatella
rs13249325	T	G	-0.100023	0.0225883	9.69e-06	0.00106798	19.6056	genus.Hungatella
rs10805326	G	A	0.0775151	0.0139665	3.55e-08	0.00167676	30.8001	genus.Intestinibacter
rs4327025	G	A	-0.0810346	0.0154397	1.64e-07	0.00149973	27.5434	genus.Intestinibacter
rs16938435	T	C	-0.112189	0.0235439	1.8e-06	0.00123653	22.7035	genus.Intestinibacter
rs478972	T	C	-0.142681	0.0297116	1.82e-06	0.00125584	23.0585	genus.Intestinibacter
rs118030283	G	A	-0.151829	0.0324471	2.67e-06	0.00119245	21.8932	genus.Intestinibacter
rs6875660	C	T	0.0890455	0.0193905	3.06e-06	0.00114854	21.0862	genus.Intestinibacter
rs2702387	A	G	0.0608559	0.0132145	4.26e-06	0.00115505	21.2057	genus.Intestinibacter
rs11109097	C	T	0.0624272	0.0138539	5.49e-06	0.00110592	20.3028	genus.Intestinibacter
rs447950	A	G	0.0628342	0.0136652	5.64e-06	0.00115148	21.1403	genus.Intestinibacter
rs9348442	C	T	0.099082	0.0221625	6.26e-06	0.00108863	19.985	genus.Intestinibacter
rs6062862	A	G	0.0924508	0.0204658	6.68e-06	0.00111143	20.404	genus.Intestinibacter
rs2098844	C	T	-0.0575295	0.0128416	6.79e-06	0.00109313	20.0677	genus.Intestinibacter
rs62430350	T	C	0.151096	0.0351476	6.84e-06	0.00100664	18.4784	genus.Intestinibacter
rs893394	G	A	0.0583322	0.0130729	7.85e-06	0.00108442	19.9078	genus.Intestinibacter
rs68093214	C	T	0.0662258	0.0149877	9.26e-06	0.00106346	19.5225	genus.Intestinibacter
rs12226153	A	G	-0.151142	0.0306922	5.12e-07	0.00132051	24.2476	genus.Intestinimonas
rs11258178	A	G	0.0660742	0.0134139	6.98e-07	0.00132124	24.2609	genus.Intestinimonas
rs716604	A	G	0.0818068	0.0165992	8.57e-07	0.0013226	24.286	genus.Intestinimonas
rs4784055	T	C	-0.175324	0.038599	8.72e-07	0.00112368	20.6292	genus.Intestinimonas
rs2930225	G	T	0.0729524	0.0152948	1.35e-06	0.00123894	22.7479	genus.Intestinimonas
rs2731794	C	T	0.120632	0.0257529	1.92e-06	0.00119496	21.9394	genus.Intestinimonas
rs10262702	T	C	0.0918017	0.0194885	2.06e-06	0.00120843	22.187	genus.Intestinimonas
rs12566247	T	A	0.0637084	0.0135355	2.19e-06	0.00120648	22.1511	genus.Intestinimonas
rs62240188	G	A	0.130074	0.0267179	2.2e-06	0.00129067	23.6988	genus.Intestinimonas
rs7170984	T	C	-0.0658116	0.0140767	2.98e-06	0.00119038	21.8551	genus.Intestinimonas
rs1859797	G	A	0.060368	0.0131793	4.12e-06	0.00114271	20.979	genus.Intestinimonas
rs11928843	G	A	-0.0607331	0.0132035	4.21e-06	0.00115232	21.1555	genus.Intestinimonas
rs72982915	C	T	0.183158	0.0402743	4.91e-06	0.00112644	20.6799	genus.Intestinimonas
rs17067892	C	T	0.107194	0.0250013	6.38e-06	0.00100133	18.3808	genus.Intestinimonas
rs994794	G	C	-0.141905	0.0315074	7.31e-06	0.00110482	20.2826	genus.Intestinimonas
rs4113676	A	C	-0.218507	0.0490152	7.42e-06	0.00108243	19.8711	genus.Intestinimonas
rs2276760	A	G	-0.0685233	0.0152546	7.84e-06	0.00109901	20.1758	genus.Intestinimonas
rs6934519	C	T	0.0692373	0.0151154	8.57e-06	0.00114274	20.9795	genus.Intestinimonas
rs62427239	C	A	0.162658	0.0367647	9.41e-06	0.00106617	19.5723	genus.Intestinimonas
rs1000888	C	G	-0.0585038	0.013219	9.71e-06	0.00106686	19.5849	genus.Intestinimonas
rs6112314	A	C	-0.0561715	0.0108174	2.43e-07	0.00146807	26.9611	genus.Lachnoclostridium
rs62285313	A	G	0.0864203	0.0181565	1.58e-06	0.00123376	22.6526	genus.Lachnoclostridium
rs615997	T	C	0.0511752	0.0106491	2.03e-06	0.00125763	23.0914	genus.Lachnoclostridium
rs61915992	A	T	0.0803876	0.0172209	2.67e-06	0.00118673	21.7881	genus.Lachnoclostridium
rs78068103	A	G	0.0886199	0.0194248	3.67e-06	0.0011336	20.8115	genus.Lachnoclostridium
rs789029	C	T	-0.0641289	0.0137974	3.75e-06	0.00117653	21.6005	genus.Lachnoclostridium
rs4738679	G	A	-0.0520267	0.011404	4.42e-06	0.00113355	20.8107	genus.Lachnoclostridium
rs72829893	G	T	0.117472	0.0268103	5.58e-06	0.00104572	19.1964	genus.Lachnoclostridium
rs1997204	T	C	-0.108075	0.0242022	5.97e-06	0.0010861	19.9385	genus.Lachnoclostridium
rs1031599	G	T	-0.078627	0.0175644	6.31e-06	0.00109145	20.0368	genus.Lachnoclostridium
rs3821998	C	A	-0.0864066	0.0192519	6.72e-06	0.00109716	20.1417	genus.Lachnoclostridium
rs2385421	A	G	0.0746186	0.0180734	7.14e-06	0.000928562	17.0438	genus.Lachnoclostridium
rs62028349	G	C	0.0469989	0.0105971	9.17e-06	0.00107137	19.6678	genus.Lachnoclostridium
rs12566975	T	C	-0.0468097	0.0105787	9.57e-06	0.00106646	19.5777	genus.Lachnoclostridium
rs1528479	G	A	-0.0497798	0.0111919	9.64e-06	0.00107753	19.7811	genus.Lachnoclostridium
rs13157098	A	G	-0.0768058	0.0155312	5.99e-07	0.00133168	24.4529	genus.Lachnospira
rs4923324	G	A	-0.0617321	0.0133387	2.44e-06	0.00116652	21.4166	genus.Lachnospira
rs4686798	T	C	0.0531826	0.0113747	2.74e-06	0.00119053	21.8579	genus.Lachnospira
rs56791201	T	C	0.051823	0.0110697	2.93e-06	0.0011936	21.9143	genus.Lachnospira
rs2326833	C	G	-0.078495	0.017109	4.6e-06	0.0011464	21.0468	genus.Lachnospira
rs159484	G	A	0.0794668	0.0176999	6.68e-06	0.00109788	20.1551	genus.Lachnospira
rs2520509	A	G	0.0519063	0.011578	7.42e-06	0.00109471	20.0969	genus.Lachnospira
rs7249113	G	A	0.0679483	0.0133496	3.72e-07	0.00141062	25.9044	genus.LachnospiraceaeFCS020group
rs9788306	C	T	-0.062804	0.0130744	1.39e-06	0.00125656	23.0718	genus.LachnospiraceaeFCS020group
rs1363769	T	C	-0.200628	0.0449372	1.58e-06	0.00108568	19.9308	genus.LachnospiraceaeFCS020group
rs72793667	A	G	-0.116881	0.0246589	1.63e-06	0.00122351	22.4642	genus.LachnospiraceaeFCS020group
rs12078956	C	G	0.106101	0.0222904	2.15e-06	0.00123386	22.6545	genus.LachnospiraceaeFCS020group
rs62140927	C	T	0.0613709	0.0131055	2.38e-06	0.00119427	21.9267	genus.LachnospiraceaeFCS020group
rs113859143	G	C	-0.108906	0.0242055	2.55e-06	0.00110256	20.241	genus.LachnospiraceaeFCS020group
rs35035870	T	C	-0.190615	0.0414403	2.62e-06	0.00115231	21.1555	genus.LachnospiraceaeFCS020group
rs10093861	G	A	-0.0568869	0.0121152	3.06e-06	0.00120072	22.0453	genus.LachnospiraceaeFCS020group
rs369444	C	G	0.125481	0.0259008	3.15e-06	0.00127814	23.4685	genus.LachnospiraceaeFCS020group
rs2862811	T	C	0.0564927	0.0121736	3.92e-06	0.00117284	21.5327	genus.LachnospiraceaeFCS020group
rs9919338	G	C	-0.0553339	0.0120621	4.91e-06	0.00114614	21.042	genus.LachnospiraceaeFCS020group
rs2322265	C	T	-0.0666305	0.0141577	5.21e-06	0.00120626	22.1471	genus.LachnospiraceaeFCS020group
rs1254846	G	A	0.105963	0.0232501	5.6e-06	0.00113126	20.7686	genus.LachnospiraceaeFCS020group
rs3999074	G	T	-0.0550587	0.0121847	6.55e-06	0.00111209	20.4162	genus.LachnospiraceaeFCS020group
rs9308097	A	G	0.055381	0.0123659	7.47e-06	0.00109243	20.0549	genus.LachnospiraceaeFCS020group
rs4452603	T	G	0.0604208	0.0135965	8.98e-06	0.00107561	19.7458	genus.LachnospiraceaeFCS020group
rs6116753	G	A	0.0994748	0.0209139	2.92e-06	0.00123203	22.6208	genus.LachnospiraceaeNC2004group
rs12127733	G	A	0.115182	0.0246006	3.11e-06	0.00119387	21.9193	genus.LachnospiraceaeNC2004group
rs3756315	A	G	-0.0883469	0.0188397	3.33e-06	0.00119761	21.9881	genus.LachnospiraceaeNC2004group
rs1331592	C	G	0.0948806	0.0208369	5.34e-06	0.00112927	20.7321	genus.LachnospiraceaeNC2004group
rs17067076	G	A	-0.154631	0.0352194	5.61e-06	0.00104997	19.2746	genus.LachnospiraceaeNC2004group
rs12863463	G	A	-0.156365	0.0345372	6.04e-06	0.0011164	20.4955	genus.LachnospiraceaeNC2004group
rs1928659	T	C	0.102522	0.0226445	6.17e-06	0.00111641	20.4956	genus.LachnospiraceaeNC2004group
rs1929743	T	C	0.0837206	0.0190318	9.06e-06	0.00105401	19.3489	genus.LachnospiraceaeNC2004group
rs117467633	T	C	-0.169687	0.0383169	9.13e-06	0.00106821	19.6098	genus.LachnospiraceaeNC2004group
rs12208226	C	A	-0.154739	0.0340372	9.75e-06	0.00112565	20.6654	genus.LachnospiraceaeNC2004group
rs9932954	A	G	-0.0561864	0.0115984	1.25e-06	0.00127794	23.4648	genus.LachnospiraceaeND3007group
rs13110238	C	G	-0.0636978	0.0142041	4.48e-06	0.00109533	20.1082	genus.LachnospiraceaeND3007group
rs2861203	G	A	0.0572304	0.0127279	7.37e-06	0.00110119	20.2159	genus.LachnospiraceaeND3007group
rs72776675	T	C	-0.0647067	0.014797	8.72e-06	0.00104159	19.1207	genus.LachnospiraceaeND3007group
rs12362320	G	C	0.0573168	0.0115466	8.04e-07	0.00134175	24.638	genus.LachnospiraceaeNK4A136group
rs954878	A	G	-0.0520656	0.0109082	1.78e-06	0.00124067	22.7796	genus.LachnospiraceaeNK4A136group
rs160061	A	G	0.0513831	0.0108094	2.12e-06	0.00123056	22.5938	genus.LachnospiraceaeNK4A136group
rs68104925	T	C	-0.0549104	0.0115385	2.37e-06	0.00123332	22.6445	genus.LachnospiraceaeNK4A136group
rs7616165	G	T	-0.230542	0.0483465	2.77e-06	0.00123832	22.7365	genus.LachnospiraceaeNK4A136group
rs76193507	A	G	-0.22973	0.0499776	2.93e-06	0.00115076	21.127	genus.LachnospiraceaeNK4A136group
rs7832116	A	G	-0.0714756	0.0151703	3.57e-06	0.00120893	22.1962	genus.LachnospiraceaeNK4A136group
rs73044693	A	G	-0.10758	0.0229884	3.57e-06	0.00119268	21.8976	genus.LachnospiraceaeNK4A136group
rs11263806	A	G	-0.0524615	0.0116758	5.07e-06	0.00109959	20.1865	genus.LachnospiraceaeNK4A136group
rs7073658	T	G	-0.0499621	0.0109693	5.27e-06	0.00112989	20.7433	genus.LachnospiraceaeNK4A136group
rs2880566	T	C	0.0599578	0.0134693	5.61e-06	0.00107928	19.8133	genus.LachnospiraceaeNK4A136group
rs12611395	A	G	-0.0902532	0.0199652	5.83e-06	0.001113	20.4328	genus.LachnospiraceaeNK4A136group
rs4955932	T	C	-0.0492283	0.0109388	7.05e-06	0.0011031	20.2509	genus.LachnospiraceaeNK4A136group
rs10952110	G	T	0.0487709	0.0109614	9.08e-06	0.00107825	19.7942	genus.LachnospiraceaeNK4A136group
rs28540839	A	C	0.0508285	0.0110591	9.34e-06	0.00115047	21.1216	genus.LachnospiraceaeNK4A136group
rs59805249	T	C	0.0936162	0.0207982	9.45e-06	0.00110349	20.2582	genus.LachnospiraceaeNK4A136group
rs437876	T	C	0.0784637	0.0144768	7.17e-08	0.00159919	29.3729	genus.LachnospiraceaeUCG001
rs985416	C	T	0.0970258	0.0181807	1.46e-07	0.00155053	28.4778	genus.LachnospiraceaeUCG001
rs2050911	G	A	0.0751466	0.0153934	1.11e-06	0.00129773	23.8287	genus.LachnospiraceaeUCG001
rs10815577	C	G	-0.0683706	0.0143691	1.72e-06	0.00123296	22.6379	genus.LachnospiraceaeUCG001
rs573933	T	C	-0.107898	0.0232346	3.11e-06	0.00117449	21.5631	genus.LachnospiraceaeUCG001
rs74034332	G	A	0.168045	0.0382637	3.33e-06	0.00105057	19.2856	genus.LachnospiraceaeUCG001
rs78848836	A	G	-0.118868	0.0259753	3.38e-06	0.00114055	20.9392	genus.LachnospiraceaeUCG001
rs9403580	C	T	0.107801	0.0229777	3.47e-06	0.00119869	22.008	genus.LachnospiraceaeUCG001
rs62496417	T	G	-0.0748504	0.0165681	5.88e-06	0.00111164	20.4079	genus.LachnospiraceaeUCG001
rs4981345	T	C	-0.0681973	0.0149831	6.09e-06	0.00112834	20.7148	genus.LachnospiraceaeUCG001
rs12131224	C	T	0.117095	0.02591	7.4e-06	0.00111241	20.422	genus.LachnospiraceaeUCG001
rs2371284	T	C	-0.0761893	0.0170127	7.56e-06	0.00109237	20.0537	genus.LachnospiraceaeUCG001
rs8104225	A	G	0.0892098	0.0197665	8.04e-06	0.00110939	20.3666	genus.LachnospiraceaeUCG001
rs79476906	T	A	-0.087088	0.0197008	8.27e-06	0.00106435	19.5389	genus.LachnospiraceaeUCG001
rs7213933	T	A	-0.0816269	0.01838	9.02e-06	0.00107426	19.7209	genus.LachnospiraceaeUCG001
rs7341608	T	C	-0.0784757	0.0177648	9.48e-06	0.00106289	19.5121	genus.LachnospiraceaeUCG001
rs12747809	G	A	-0.062197	0.0125685	8.65e-07	0.00133351	24.4865	genus.LachnospiraceaeUCG004
rs2882478	G	A	-0.0577091	0.0118338	1.21e-06	0.00129501	23.7788	genus.LachnospiraceaeUCG004
rs12673420	G	A	0.0554351	0.0118375	2.98e-06	0.00119434	21.9281	genus.LachnospiraceaeUCG004
rs12894272	A	G	0.0579792	0.0125229	4.34e-06	0.00116742	21.4332	genus.LachnospiraceaeUCG004
rs11128180	A	G	0.0648288	0.0140126	4.52e-06	0.00116571	21.4018	genus.LachnospiraceaeUCG004
rs2444793	C	T	-0.0542433	0.0118188	4.77e-06	0.00114723	21.0621	genus.LachnospiraceaeUCG004
rs35182105	A	G	-0.109724	0.024221	4.87e-06	0.00111773	20.5198	genus.LachnospiraceaeUCG004
rs6656451	C	T	-0.05436	0.011947	5.57e-06	0.00112759	20.7011	genus.LachnospiraceaeUCG004
rs7629954	A	G	0.108441	0.023825	5.77e-06	0.00112832	20.7145	genus.LachnospiraceaeUCG004
rs233486	A	G	-0.0799088	0.017766	6.28e-06	0.00110187	20.2285	genus.LachnospiraceaeUCG004
rs2726805	A	G	0.0548397	0.0120844	6.3e-06	0.00112163	20.5916	genus.LachnospiraceaeUCG004
rs12202257	G	A	-0.0550876	0.0124186	7.03e-06	0.00107176	19.6751	genus.LachnospiraceaeUCG004
rs12072562	T	C	0.133104	0.0303566	7.07e-06	0.00104718	19.2233	genus.LachnospiraceaeUCG004
rs2706242	G	C	-0.0901399	0.0199712	9.84e-06	0.00110954	20.3694	genus.LachnospiraceaeUCG004
rs62256516	G	A	0.0592366	0.0132222	9.85e-06	0.0010932	20.069	genus.LachnospiraceaeUCG004
rs10793103	C	T	0.0974344	0.0181279	9.35e-08	0.0015727	28.8856	genus.LachnospiraceaeUCG008
rs9873555	G	C	-0.121162	0.0233467	2.41e-07	0.00146637	26.9297	genus.LachnospiraceaeUCG008
rs67078837	T	C	-0.0845848	0.0170693	7.68e-07	0.00133713	24.5532	genus.LachnospiraceaeUCG008
rs10741777	T	C	-0.0973842	0.0194791	7.69e-07	0.00136097	24.9914	genus.LachnospiraceaeUCG008
rs10801803	G	A	-0.117029	0.0243085	1.4e-06	0.00126219	23.1753	genus.LachnospiraceaeUCG008
rs62277846	C	T	0.102292	0.0212319	1.59e-06	0.00126404	23.2093	genus.LachnospiraceaeUCG008
rs955844	A	C	0.112064	0.0228369	1.81e-06	0.00131126	24.0775	genus.LachnospiraceaeUCG008
rs13024781	T	C	-0.0798769	0.0168846	2.29e-06	0.0012188	22.3777	genus.LachnospiraceaeUCG008
rs11236216	T	C	0.083842	0.0176709	2.35e-06	0.00122596	22.5092	genus.LachnospiraceaeUCG008
rs57091572	A	G	-0.110443	0.0235801	2.86e-06	0.00119471	21.9348	genus.LachnospiraceaeUCG008
rs10751237	A	C	-0.082075	0.0174377	3.17e-06	0.00120648	22.1511	genus.LachnospiraceaeUCG008
rs61944774	A	G	0.179838	0.0393797	6.34e-06	0.00113586	20.8531	genus.LachnospiraceaeUCG008
rs57254474	G	A	0.0886511	0.0199045	6.92e-06	0.00108043	19.8344	genus.LachnospiraceaeUCG008
rs75356640	G	A	0.136523	0.0303128	9.83e-06	0.0011048	20.2822	genus.LachnospiraceaeUCG008
rs11192447	A	G	0.126592	0.024345	4.69e-07	0.00147216	27.0363	genus.LachnospiraceaeUCG010
rs9981767	A	C	0.0655062	0.0131994	9.96e-07	0.00134114	24.6268	genus.LachnospiraceaeUCG010
rs72761829	A	T	0.111884	0.0238893	2.58e-06	0.00119456	21.932	genus.LachnospiraceaeUCG010
rs12346653	C	T	0.0657686	0.0139569	2.7e-06	0.00120929	22.2029	genus.LachnospiraceaeUCG010
rs74315802	G	T	0.0867262	0.0183477	3.19e-06	0.00121677	22.3403	genus.LachnospiraceaeUCG010
rs10414815	T	C	0.10453	0.0230253	4.24e-06	0.00112249	20.6074	genus.LachnospiraceaeUCG010
rs72894957	G	A	0.222263	0.0486425	5.68e-06	0.00113713	20.8764	genus.LachnospiraceaeUCG010
rs336138	G	T	0.0779543	0.0171865	7.48e-06	0.00112051	20.571	genus.LachnospiraceaeUCG010
rs4576377	A	C	-0.0572001	0.0127043	7.63e-06	0.00110411	20.2696	genus.LachnospiraceaeUCG010
rs17730011	G	A	-0.0702357	0.015706	7.85e-06	0.00108921	19.9957	genus.LachnospiraceaeUCG010
rs1408275	A	T	-0.0615563	0.0138733	8.05e-06	0.00107231	19.6851	genus.LachnospiraceaeUCG010
rs2153460	A	T	-0.0684038	0.0156562	9.17e-06	0.00103977	19.0872	genus.LachnospiraceaeUCG010
rs2833528	C	T	-0.0562148	0.0127763	9.92e-06	0.00105447	19.3573	genus.LachnospiraceaeUCG010
rs921925	A	C	0.0985077	0.0203229	9.72e-07	0.00127942	23.4921	genus.Lactobacillus
rs16861661	G	A	-0.183147	0.038148	1.28e-06	0.00125519	23.0467	genus.Lactobacillus
rs328312	T	A	0.0815092	0.0169441	1.41e-06	0.00126017	23.1381	genus.Lactobacillus
rs11674854	C	T	-0.0852686	0.0176504	1.59e-06	0.00127092	23.3359	genus.Lactobacillus
rs62314653	C	A	0.187692	0.0394585	2.24e-06	0.00123219	22.6237	genus.Lactobacillus
rs7399658	G	A	-0.107134	0.0221883	3.12e-06	0.00126956	23.3109	genus.Lactobacillus
rs6092149	A	T	-0.0801344	0.017149	3.29e-06	0.00118918	21.8331	genus.Lactobacillus
rs768253	T	G	-0.079195	0.0171791	4.25e-06	0.00115742	21.2494	genus.Lactobacillus
rs1530559	G	A	0.0804001	0.0178207	4.93e-06	0.00110861	20.3523	genus.Lactobacillus
rs75127669	C	A	0.139784	0.0310414	6.83e-06	0.00110447	20.2761	genus.Lactobacillus
rs77478751	A	G	-0.219886	0.0475759	7.33e-06	0.00116336	21.3586	genus.Lactobacillus
rs12693845	C	T	-0.0805447	0.0177429	8.96e-06	0.00112238	20.6053	genus.Lactobacillus
rs34757988	G	C	0.122294	0.0228976	8.95e-08	0.00155294	28.5221	genus.Lactococcus
rs757872	G	C	0.140799	0.027582	4.37e-07	0.00141884	26.0556	genus.Lactococcus
rs123059	T	C	-0.13671	0.0274694	1.27e-06	0.0013487	24.7659	genus.Lactococcus
rs10417872	T	G	0.118306	0.024522	1.29e-06	0.00126751	23.2731	genus.Lactococcus
rs2293361	C	T	-0.199221	0.0430969	1.4e-06	0.00116379	21.3664	genus.Lactococcus
rs4766997	C	T	0.114599	0.023839	2.06e-06	0.00125846	23.1068	genus.Lactococcus
rs55910161	C	T	0.146426	0.0307367	2.36e-06	0.00123591	22.6921	genus.Lactococcus
rs7992246	T	C	0.104232	0.0230786	4.45e-06	0.00111096	20.3955	genus.Lactococcus
rs6674304	C	T	0.200758	0.0442121	6.18e-06	0.00112299	20.6165	genus.Lactococcus
rs17168302	G	A	0.191857	0.0424761	6.29e-06	0.00111117	20.3994	genus.Lactococcus
rs12621813	G	A	0.108423	0.0239978	6.61e-06	0.00111177	20.4103	genus.Lactococcus
rs2724813	A	G	-0.0840769	0.0167551	6.28e-07	0.00137109	25.1775	genus.Marvinbryantia
rs2842896	C	T	-0.0649396	0.0131146	7.25e-07	0.00133514	24.5165	genus.Marvinbryantia
rs61884471	G	A	0.124426	0.0248431	1.01e-06	0.0013659	25.0822	genus.Marvinbryantia
rs1187983	C	T	-0.0935456	0.0193174	2.02e-06	0.00127701	23.4477	genus.Marvinbryantia
rs2863363	A	G	0.0634861	0.0136323	3.11e-06	0.00118116	21.6857	genus.Marvinbryantia
rs72948274	A	C	-0.126354	0.0272212	3.26e-06	0.00117342	21.5435	genus.Marvinbryantia
rs11645029	G	C	-0.060618	0.0131551	4.15e-06	0.00115641	21.2308	genus.Marvinbryantia
rs3125832	A	C	0.0679323	0.015012	5.03e-06	0.0011153	20.4752	genus.Marvinbryantia
rs8006832	G	T	-0.0952415	0.0216699	6.58e-06	0.00105217	19.3149	genus.Marvinbryantia
rs12963345	G	C	-0.059681	0.0132289	6.6e-06	0.00110853	20.3508	genus.Marvinbryantia
rs146541147	G	A	0.118845	0.0268423	6.86e-06	0.00106773	19.601	genus.Marvinbryantia
rs3991048	G	T	0.0591462	0.0132536	7.09e-06	0.00108472	19.9132	genus.Marvinbryantia
rs11620597	T	C	0.119479	0.0271688	7.8e-06	0.00105339	19.3374	genus.Marvinbryantia
rs76029318	T	C	0.222849	0.0454319	1.08e-06	0.00131018	24.0575	genus.Methanobrevibacter
rs10202904	T	G	-0.112811	0.0239106	3.09e-06	0.00121226	22.2574	genus.Methanobrevibacter
rs894996	C	A	0.214213	0.0456045	3.82e-06	0.00120158	22.0611	genus.Methanobrevibacter
rs11018665	A	T	0.113013	0.0254343	7.03e-06	0.00107536	19.7411	genus.Methanobrevibacter
rs1334944	T	C	0.115197	0.0255492	7.61e-06	0.00110724	20.3271	genus.Methanobrevibacter
rs6776814	T	C	-0.188956	0.0419905	8.05e-06	0.00110291	20.2475	genus.Methanobrevibacter
rs4779844	G	C	0.109639	0.0247979	9.28e-06	0.00106472	19.5457	genus.Methanobrevibacter
rs4802933	A	G	-0.135628	0.0308139	9.74e-06	0.00105524	19.3714	genus.Methanobrevibacter
rs503751	C	G	0.0618294	0.0118887	2.08e-07	0.0014726	27.0444	genus.Odoribacter
rs77779484	G	A	-0.133489	0.0268526	6.56e-07	0.00134566	24.71	genus.Odoribacter
rs10093869	A	G	-0.0577795	0.0125389	3.67e-06	0.00115644	21.2314	genus.Odoribacter
rs28417404	A	G	-0.0726896	0.0161372	3.68e-06	0.00110512	20.2881	genus.Odoribacter
rs4793970	A	G	-0.0576329	0.0129154	6.03e-06	0.00108456	19.9103	genus.Odoribacter
rs6856150	G	A	0.0881922	0.0194146	6.06e-06	0.00112387	20.6326	genus.Odoribacter
rs10423795	C	T	0.0550695	0.0121164	6.58e-06	0.00112509	20.6551	genus.Odoribacter
rs16918425	A	T	0.0999781	0.0223785	8.85e-06	0.00108712	19.9573	genus.Odoribacter
rs74553962	T	G	0.121449	0.0264106	9.49e-06	0.00115168	21.1438	genus.Odoribacter
rs62112538	C	T	-0.19943	0.0407033	1.19e-06	0.00130724	24.0036	genus.Olsenella
rs17148768	G	A	0.140434	0.0295602	2.2e-06	0.00122913	22.5675	genus.Olsenella
rs72691585	C	A	-0.249079	0.0520814	2.95e-06	0.00124557	22.8697	genus.Olsenella
rs2759329	G	A	-0.111131	0.0237218	3.43e-06	0.00119525	21.9447	genus.Olsenella
rs35225860	A	G	-0.223604	0.0482391	3.87e-06	0.00117018	21.4838	genus.Olsenella
rs6046522	C	T	0.122938	0.0269928	4.48e-06	0.00112977	20.7411	genus.Olsenella
rs1035588	A	G	-0.108148	0.0236848	4.86e-06	0.00113555	20.8474	genus.Olsenella
rs7540303	C	T	0.108044	0.023638	5.32e-06	0.00113785	20.8897	genus.Olsenella
rs61090148	A	G	-0.104783	0.0231343	6.44e-06	0.00111733	20.5126	genus.Olsenella
rs9460691	C	A	0.119966	0.0268645	7.28e-06	0.00108614	19.9393	genus.Olsenella
rs8066522	G	A	-0.106529	0.0240379	9.7e-06	0.00106974	19.6378	genus.Olsenella
rs234108	A	G	0.0749553	0.0152632	9.16e-07	0.00131324	24.1138	genus.Oscillibacter
rs9393920	A	G	-0.0744662	0.0151081	9.92e-07	0.00132289	24.2913	genus.Oscillibacter
rs11627628	T	C	0.143961	0.0290223	1.01e-06	0.00133981	24.6024	genus.Oscillibacter
rs133832	A	C	-0.0795527	0.0162411	1.15e-06	0.00130651	23.9902	genus.Oscillibacter
rs36095275	C	T	-0.0752368	0.0156861	1.4e-06	0.00125281	23.0029	genus.Oscillibacter
rs761240	T	G	-0.17664	0.0388812	2.04e-06	0.00112411	20.6371	genus.Oscillibacter
rs16866406	A	G	0.0988765	0.0208795	3.08e-06	0.00122128	22.4232	genus.Oscillibacter
rs4506202	A	G	-0.0711323	0.0152261	3.21e-06	0.00118861	21.8227	genus.Oscillibacter
rs61883564	A	G	-0.101351	0.0221016	3.39e-06	0.00114529	21.0265	genus.Oscillibacter
rs12649930	T	G	0.121589	0.0259612	4.09e-06	0.00119459	21.9326	genus.Oscillibacter
rs16934185	A	G	-0.129568	0.028157	4.38e-06	0.00115324	21.1725	genus.Oscillibacter
rs137917150	T	A	-0.174992	0.0388394	4.62e-06	0.00110564	20.2976	genus.Oscillibacter
rs11990279	T	C	-0.0824934	0.0180457	4.94e-06	0.00113814	20.895	genus.Oscillibacter
rs75453768	G	T	0.12212	0.0268629	5.35e-06	0.00112559	20.6642	genus.Oscillibacter
rs12417956	C	G	0.0785431	0.0174075	6.03e-06	0.00110883	20.3563	genus.Oscillibacter
rs6901560	C	G	0.0855032	0.018693	6.21e-06	0.00113949	20.9198	genus.Oscillibacter
rs62206502	C	A	-0.0681423	0.0151349	6.6e-06	0.00110407	20.2688	genus.Oscillibacter
rs12206468	G	A	-0.133016	0.0269733	1.04e-06	0.00132423	24.3159	genus.Oscillospira
rs73038677	T	A	-0.08321	0.0168666	1.09e-06	0.00132533	24.3361	genus.Oscillospira
rs1954532	T	C	-0.0826246	0.0175252	2.27e-06	0.00121051	22.2253	genus.Oscillospira
rs28889936	A	C	0.114051	0.0252838	3.37e-06	0.00110823	20.3453	genus.Oscillospira
rs8076323	A	G	0.0715392	0.0156539	5.61e-06	0.0011375	20.8832	genus.Oscillospira
rs72866977	A	C	-0.130569	0.0281674	5.63e-06	0.00117025	21.4852	genus.Oscillospira
rs62422654	C	T	0.0898456	0.0198088	6.47e-06	0.00112044	20.5697	genus.Oscillospira
rs751183	T	C	-0.0774322	0.0172216	6.85e-06	0.00110109	20.214	genus.Oscillospira
rs2211563	C	A	0.0819177	0.0181079	9.12e-06	0.00111465	20.4632	genus.Oscillospira
rs12925026	T	C	0.13559	0.030678	9.31e-06	0.001064	19.5324	genus.Oscillospira
rs736744	C	T	0.117882	0.0211262	2.57e-08	0.00169479	31.1318	genus.Oxalobacter
rs4428215	G	A	0.130293	0.0242237	7.51e-08	0.00157498	28.9275	genus.Oxalobacter
rs6000536	C	T	-0.130992	0.0253804	2.06e-07	0.00145032	26.6345	genus.Oxalobacter
rs36057338	G	T	0.207847	0.0421439	8.8e-07	0.00132447	24.3204	genus.Oxalobacter
rs6071435	T	A	-0.105512	0.021489	1.07e-06	0.00131282	24.1062	genus.Oxalobacter
rs12002250	A	C	0.217122	0.0466317	1.42e-06	0.00118068	21.677	genus.Oxalobacter
rs10464997	G	A	0.137691	0.0294804	3.3e-06	0.00118804	21.8121	genus.Oxalobacter
rs1569853	T	C	-0.138078	0.0296981	3.65e-06	0.00117727	21.6143	genus.Oxalobacter
rs11108500	A	G	-0.199099	0.0427327	3.74e-06	0.00118224	21.7056	genus.Oxalobacter
rs6993398	G	A	0.127217	0.0278855	7.13e-06	0.00113356	20.8108	genus.Oxalobacter
rs111966731	T	C	0.213114	0.047162	7.3e-06	0.00111214	20.4171	genus.Oxalobacter
rs3862635	C	T	-0.172142	0.0394026	9.19e-06	0.00103962	19.0843	genus.Oxalobacter
rs60884758	C	T	-0.0702667	0.0142249	5.71e-07	0.00132869	24.398	genus.Parabacteroides
rs3860755	G	C	0.0558784	0.0116625	1.71e-06	0.00125016	22.9541	genus.Parabacteroides
rs115602804	G	A	0.10308	0.0222736	1.93e-06	0.00116644	21.4152	genus.Parabacteroides
rs4236095	G	A	0.0761961	0.0157042	1.93e-06	0.00128198	23.5391	genus.Parabacteroides
rs114567323	T	C	0.186478	0.0405199	5.65e-06	0.0011535	21.1772	genus.Parabacteroides
rs17141986	G	C	0.0500303	0.0111459	7.27e-06	0.00109738	20.1459	genus.Parabacteroides
rs7298818	C	T	0.0888832	0.0200902	8.54e-06	0.00106613	19.5715	genus.Parabacteroides
rs72893646	A	T	-0.0715594	0.0156668	8.83e-06	0.00113627	20.8606	genus.Parabacteroides
rs11965579	G	C	0.162824	0.0381863	8.87e-06	0.000990356	18.1791	genus.Parabacteroides
rs6657302	T	C	-0.10452	0.0225521	9.76e-06	0.00116981	21.477	genus.Parabacteroides
rs2081023	A	G	-0.122561	0.0236507	2.64e-07	0.00146211	26.8514	genus.Paraprevotella
rs9602779	A	C	-0.106692	0.0220264	6.93e-07	0.00127768	23.4601	genus.Paraprevotella
rs9900242	A	G	-0.0852967	0.0175212	1.14e-06	0.00129056	23.6969	genus.Paraprevotella
rs17785622	A	G	0.248065	0.0524304	1.93e-06	0.00121909	22.383	genus.Paraprevotella
rs140997932	T	C	-0.162376	0.0354178	2.11e-06	0.00114473	21.016	genus.Paraprevotella
rs4767113	C	T	0.0882466	0.018382	2.14e-06	0.00125507	23.0444	genus.Paraprevotella
rs4756632	G	T	-0.138905	0.0289897	3.82e-06	0.00125029	22.9564	genus.Paraprevotella
rs145020347	A	G	-0.12465	0.0262323	4.03e-06	0.00122964	22.5769	genus.Paraprevotella
rs3008582	T	C	0.10572	0.0227246	4.36e-06	0.00117873	21.641	genus.Paraprevotella
rs3801748	G	A	0.0779721	0.0171691	5.2e-06	0.0011233	20.6222	genus.Paraprevotella
rs7240324	T	G	-0.10229	0.0226948	5.96e-06	0.00110646	20.3128	genus.Paraprevotella
rs10842464	T	C	-0.0758215	0.0172568	6.6e-06	0.0010515	19.3027	genus.Paraprevotella
rs17109926	A	G	-0.0988335	0.0216172	6.75e-06	0.00113846	20.9008	genus.Paraprevotella
rs2387977	T	C	-0.0681778	0.0134756	5.38e-07	0.00139376	25.5944	genus.Parasutterella
rs7572229	G	A	0.066273	0.0132736	6.32e-07	0.0013574	24.9258	genus.Parasutterella
rs10899911	A	G	-0.0717102	0.0148151	1.15e-06	0.00127584	23.4262	genus.Parasutterella
rs7303158	C	T	0.0646859	0.0134256	1.33e-06	0.00126417	23.2116	genus.Parasutterella
rs35414597	T	A	-0.0684946	0.0142143	1.51e-06	0.00126448	23.2174	genus.Parasutterella
rs78383039	T	C	-0.146315	0.0297119	1.57e-06	0.00132051	24.2475	genus.Parasutterella
rs6828768	C	T	0.0636852	0.0132645	1.78e-06	0.0012553	23.0487	genus.Parasutterella
rs1403396	A	T	-0.0756729	0.0159035	2.76e-06	0.001233	22.6386	genus.Parasutterella
rs55877868	A	C	-0.104458	0.0228089	2.87e-06	0.00114229	20.9713	genus.Parasutterella
rs2090816	A	C	0.0840967	0.0177315	2.9e-06	0.001225	22.4916	genus.Parasutterella
rs35055552	T	C	0.109554	0.0235433	3.35e-06	0.00117927	21.651	genus.Parasutterella
rs8039785	T	G	0.0618345	0.0133	3.62e-06	0.00117719	21.6127	genus.Parasutterella
rs823424	G	A	-0.0713448	0.0156958	4.95e-06	0.0011253	20.659	genus.Parasutterella
rs62273907	A	G	0.229468	0.0502262	5.88e-06	0.00113682	20.8707	genus.Parasutterella
rs7311004	T	C	-0.0617522	0.0136438	5.92e-06	0.0011157	20.4826	genus.Parasutterella
rs11715853	G	A	-0.0662952	0.0146114	6.23e-06	0.00112123	20.5842	genus.Parasutterella
rs6809952	G	A	-0.0684957	0.0150892	8.13e-06	0.0011223	20.6039	genus.Parasutterella
rs75754569	C	G	0.181434	0.0319429	1.1e-08	0.00175601	32.2584	genus.Peptococcus
rs10031059	T	C	-0.121167	0.0225844	1.24e-07	0.001567	28.7807	genus.Peptococcus
rs77681628	C	T	0.200307	0.0387328	2.69e-07	0.00145614	26.7417	genus.Peptococcus
rs62424012	G	A	0.137164	0.0292136	1.15e-06	0.00120057	22.0426	genus.Peptococcus
rs11001941	G	A	-0.195611	0.0392217	1.33e-06	0.0013544	24.8707	genus.Peptococcus
rs34282744	G	C	0.191797	0.0399832	1.84e-06	0.0012531	23.0082	genus.Peptococcus
rs2054133	G	A	0.0895433	0.0188332	2.14e-06	0.00123108	22.6033	genus.Peptococcus
rs7033353	T	G	0.090152	0.018995	2.22e-06	0.0012267	22.5229	genus.Peptococcus
rs11030569	A	T	-0.17402	0.0374133	3.13e-06	0.00117824	21.6321	genus.Peptococcus
rs5770862	T	C	0.162018	0.0356813	3.22e-06	0.00112294	20.6156	genus.Peptococcus
rs413827	G	A	0.110229	0.0237523	3.3e-06	0.00117293	21.5345	genus.Peptococcus
rs7766680	G	C	0.0976832	0.0214155	3.51e-06	0.00113316	20.8035	genus.Peptococcus
rs77614201	T	C	-0.175864	0.0387523	5.68e-06	0.00112169	20.5926	genus.Peptococcus
rs72850165	T	C	-0.134304	0.0300423	5.74e-06	0.00108853	19.9831	genus.Peptococcus
rs36121075	A	G	-0.14067	0.030628	6.99e-06	0.00114886	21.0921	genus.Peptococcus
rs76697713	C	A	0.146302	0.0322345	8.05e-06	0.00112195	20.5975	genus.Peptococcus
rs74592222	G	A	0.137957	0.0302965	8.55e-06	0.00112931	20.7327	genus.Peptococcus
rs12069354	C	T	0.16763	0.03795	9.28e-06	0.00106271	19.5088	genus.Peptococcus
rs75882962	T	C	0.0968661	0.0190575	3.19e-07	0.0014067	25.8324	genus.Phascolarctobacterium
rs56157888	A	C	0.0954864	0.0193976	1.09e-06	0.00131951	24.2291	genus.Phascolarctobacterium
rs56069061	G	A	-0.111306	0.0230694	1.87e-06	0.00126769	23.2763	genus.Phascolarctobacterium
rs6427992	G	C	-0.0652458	0.0137508	2.09e-06	0.00122607	22.5113	genus.Phascolarctobacterium
rs76124218	C	G	-0.159361	0.0344532	2.67e-06	0.0011652	21.3923	genus.Phascolarctobacterium
rs12618201	A	G	0.0641657	0.0138202	3.38e-06	0.001174	21.5541	genus.Phascolarctobacterium
rs74540770	G	A	-0.121014	0.0258621	3.6e-06	0.00119242	21.8927	genus.Phascolarctobacterium
rs1264476	T	G	0.0767335	0.0166041	4.3e-06	0.00116314	21.3545	genus.Phascolarctobacterium
rs74847270	A	G	-0.104889	0.0230998	5.73e-06	0.00112294	20.6156	genus.Phascolarctobacterium
rs130483	A	G	0.0655056	0.0143596	6.79e-06	0.0011334	20.8078	genus.Phascolarctobacterium
rs28525131	G	A	-0.118657	0.0269048	8.23e-06	0.00105942	19.4482	genus.Phascolarctobacterium
rs11929846	T	C	-0.0697199	0.0157969	8.88e-06	0.00106098	19.477	genus.Phascolarctobacterium
rs7982713	G	A	0.0726922	0.0163201	9.72e-06	0.00108059	19.8373	genus.Phascolarctobacterium
rs57404562	C	A	0.155486	0.0316057	6.22e-07	0.0013179	24.1995	genus.Prevotella7
rs9959718	G	A	0.133012	0.0275361	1.9e-06	0.00127065	23.3307	genus.Prevotella7
rs9608249	A	G	-0.158213	0.0336317	2.07e-06	0.00120522	22.1279	genus.Prevotella7
rs430270	A	C	0.139155	0.0297055	2.87e-06	0.0011951	21.942	genus.Prevotella7
rs2240542	C	T	0.12085	0.0261776	4.84e-06	0.00116072	21.3101	genus.Prevotella7
rs2918132	C	T	-0.114648	0.0254916	6.42e-06	0.0011017	20.2253	genus.Prevotella7
rs79263163	A	C	-0.143982	0.031501	7.51e-06	0.00113782	20.8892	genus.Prevotella7
rs118038478	A	G	0.205676	0.0468917	7.85e-06	0.0010479	19.2365	genus.Prevotella7
rs12195431	T	C	0.196528	0.0442322	8.73e-06	0.00107524	19.7389	genus.Prevotella7
rs12124567	A	G	-0.121281	0.0275017	9.49e-06	0.00105927	19.4456	genus.Prevotella7
rs16937247	G	C	0.146098	0.0351529	9.64e-06	0.000940929	17.271	genus.Prevotella7
rs9426434	T	C	-0.123657	0.0278514	9.72e-06	0.00107369	19.7104	genus.Prevotella7
rs111509883	T	C	0.171131	0.0347624	1.24e-06	0.00131966	24.232	genus.Prevotella9
rs2683313	A	G	-0.0724576	0.0151603	1.69e-06	0.00124398	22.8405	genus.Prevotella9
rs11685699	C	T	-0.141357	0.0295665	2.03e-06	0.00124479	22.8555	genus.Prevotella9
rs746764	T	C	-0.0915772	0.0193245	2.04e-06	0.001223	22.4549	genus.Prevotella9
rs117271932	A	G	0.208089	0.0440393	2.82e-06	0.00121587	22.3238	genus.Prevotella9
rs10512344	C	G	0.247373	0.0544087	3.19e-06	0.00112585	20.6691	genus.Prevotella9
rs7232121	G	C	0.0671292	0.014423	3.76e-06	0.00117978	21.6604	genus.Prevotella9
rs9428102	A	G	-0.0778844	0.0176068	4.62e-06	0.00106581	19.5656	genus.Prevotella9
rs1304512	G	A	0.0761593	0.0165885	5.29e-06	0.00114798	21.0759	genus.Prevotella9
rs9613013	G	A	0.0917591	0.0202697	6.1e-06	0.00111615	20.4907	genus.Prevotella9
rs11199734	A	T	0.0770209	0.0169462	7e-06	0.00112508	20.655	genus.Prevotella9
rs7976209	T	C	-0.0870786	0.0197951	7.28e-06	0.00105403	19.3492	genus.Prevotella9
rs12648235	T	C	0.0785902	0.0177676	7.39e-06	0.00106566	19.5629	genus.Prevotella9
rs2104588	T	C	0.105558	0.023773	8.13e-06	0.00107387	19.7138	genus.Prevotella9
rs4968431	G	T	0.0640113	0.0144162	8.58e-06	0.00107385	19.7134	genus.Prevotella9
rs72815774	T	C	-0.176186	0.0393068	8.78e-06	0.00109429	20.0891	genus.Prevotella9
rs7237249	C	T	-0.0823764	0.0182126	8.93e-06	0.00111424	20.4557	genus.Prevotella9
rs2495052	A	G	0.0838978	0.0188523	8.97e-06	0.00107871	19.8027	genus.Prevotella9
rs16966465	G	C	0.0743348	0.0165291	9.33e-06	0.00110157	20.2228	genus.Prevotella9
rs4821647	G	C	0.0636957	0.0143983	9.95e-06	0.00106595	19.5682	genus.Prevotella9
rs2900503	G	T	-0.172329	0.0326671	1.55e-07	0.00151509	27.8258	genus.RikenellaceaeRC9gutgroup
rs17582787	A	G	-0.157739	0.0339924	3.55e-06	0.00117275	21.5312	genus.RikenellaceaeRC9gutgroup
rs2998141	T	C	-0.136346	0.0293073	4.42e-06	0.00117876	21.6416	genus.RikenellaceaeRC9gutgroup
rs80309088	G	A	0.17405	0.0383423	4.56e-06	0.00112229	20.6036	genus.RikenellaceaeRC9gutgroup
rs4717843	G	T	-0.119376	0.0260548	4.72e-06	0.0011433	20.9899	genus.RikenellaceaeRC9gutgroup
rs9887954	G	A	-0.114849	0.0249013	4.81e-06	0.00115854	21.2699	genus.RikenellaceaeRC9gutgroup
rs7113155	G	C	0.114423	0.0247798	5.26e-06	0.00116124	21.3196	genus.RikenellaceaeRC9gutgroup
rs4270579	G	A	-0.118021	0.0271041	5.46e-06	0.00103277	18.9584	genus.RikenellaceaeRC9gutgroup
rs11597218	T	C	0.113569	0.0251645	5.63e-06	0.00110933	20.3656	genus.RikenellaceaeRC9gutgroup
rs7193937	G	C	0.124153	0.027741	6.19e-06	0.00109093	20.0274	genus.RikenellaceaeRC9gutgroup
rs12501673	A	G	0.116395	0.0262253	6.29e-06	0.00107291	19.6962	genus.RikenellaceaeRC9gutgroup
rs17032291	T	C	-0.169579	0.0368251	6.61e-06	0.00115492	21.2034	genus.RikenellaceaeRC9gutgroup
rs7712231	A	G	0.156284	0.0350462	7.97e-06	0.00108312	19.8838	genus.RikenellaceaeRC9gutgroup
rs13223944	T	C	-0.117416	0.0265523	8.89e-06	0.0010651	19.5526	genus.RikenellaceaeRC9gutgroup
rs2074881	T	C	-0.142236	0.032391	9.45e-06	0.0010503	19.2807	genus.RikenellaceaeRC9gutgroup
rs61841503	G	A	0.092888	0.0171454	4e-08	0.00159783	29.3478	genus.Romboutsia
rs10279978	A	G	-0.0622202	0.0127675	1.17e-06	0.00129327	23.7466	genus.Romboutsia
rs62504452	A	G	-0.0710048	0.0156654	4.66e-06	0.00111894	20.542	genus.Romboutsia
rs75200530	T	G	-0.190644	0.0421065	5.07e-06	0.00111652	20.4976	genus.Romboutsia
rs16843578	C	T	-0.0875276	0.0196779	5.08e-06	0.00107762	19.7828	genus.Romboutsia
rs9567264	C	T	0.0580018	0.0127495	5.76e-06	0.00112722	20.6943	genus.Romboutsia
rs34302036	A	G	0.0550261	0.0120835	5.88e-06	0.00112944	20.7351	genus.Romboutsia
rs11221428	T	C	-0.0726779	0.0158263	6.49e-06	0.00114854	21.0862	genus.Romboutsia
rs10091895	T	C	-0.0649918	0.0145501	6.62e-06	0.00108671	19.9498	genus.Romboutsia
rs75987356	G	A	-0.129578	0.0280454	6.71e-06	0.00116261	21.3448	genus.Romboutsia
rs7109293	A	G	0.0919112	0.0205738	6.98e-06	0.00108701	19.9553	genus.Romboutsia
rs77702691	A	G	-0.094406	0.0208544	7.37e-06	0.00111614	20.4906	genus.Romboutsia
rs114398731	G	C	-0.131039	0.0293815	7.96e-06	0.00108338	19.8885	genus.Romboutsia
rs28603357	T	C	-0.214911	0.0474739	8.52e-06	0.00111615	20.4908	genus.Romboutsia
rs9389266	T	G	0.0722815	0.0162353	9.38e-06	0.0010796	19.8191	genus.Romboutsia
rs2034589	G	C	0.0629765	0.0123489	5.01e-07	0.00141607	26.0047	genus.Roseburia
rs2160994	T	C	0.0550687	0.0112481	9.7e-07	0.00130522	23.9664	genus.Roseburia
rs116270582	T	A	-0.153844	0.0329324	1.2e-06	0.0011885	21.8206	genus.Roseburia
rs6930661	C	T	-0.0961587	0.0204975	2.48e-06	0.00119855	22.0054	genus.Roseburia
rs16910295	T	C	-0.0980434	0.020957	2.91e-06	0.00119196	21.8843	genus.Roseburia
rs6445851	G	A	-0.0497336	0.0108158	3.53e-06	0.00115154	21.1414	genus.Roseburia
rs2943022	T	C	0.0493786	0.0106763	4.11e-06	0.001165	21.3887	genus.Roseburia
rs4748237	G	C	0.0488326	0.0106404	4.67e-06	0.00114711	21.0598	genus.Roseburia
rs9300744	C	T	-0.0588452	0.0126228	4.75e-06	0.00118358	21.7302	genus.Roseburia
rs329182	T	C	0.0690327	0.0152884	5.9e-06	0.00111046	20.3863	genus.Roseburia
rs12740451	T	C	0.0697527	0.0153607	7.34e-06	0.00112308	20.6182	genus.Roseburia
rs75326254	C	T	-0.104628	0.0230897	7.5e-06	0.00111834	20.531	genus.Roseburia
rs302266	T	C	-0.0777312	0.0172985	8.13e-06	0.00109975	20.1895	genus.Roseburia
rs57466170	C	T	0.0741405	0.0171601	8.3e-06	0.00101679	18.6648	genus.Roseburia
rs147990086	A	G	-0.0578936	0.01324	8.93e-06	0.00104144	19.1178	genus.Roseburia
rs28040	G	C	0.0565693	0.0126792	9.26e-06	0.00108419	19.9035	genus.Roseburia
rs78753150	A	C	0.0968739	0.0214067	9.98e-06	0.0011154	20.477	genus.Roseburia
rs55858165	A	C	0.179284	0.0404954	9.99e-06	0.0010676	19.5986	genus.Roseburia
rs79968837	A	G	-0.0950311	0.0193507	1.15e-06	0.00131331	24.1151	genus.Ruminiclostridium5
rs243585	C	G	-0.0585939	0.0121017	1.33e-06	0.00127661	23.4404	genus.Ruminiclostridium5
rs2286384	G	C	-0.0518814	0.0107482	1.44e-06	0.00126882	23.2971	genus.Ruminiclostridium5
rs2482038	C	A	0.0518991	0.0108777	1.7e-06	0.00123968	22.7614	genus.Ruminiclostridium5
rs10827477	A	G	-0.0547387	0.0115163	2.19e-06	0.00123034	22.5898	genus.Ruminiclostridium5
rs6121460	G	A	0.0932955	0.0199206	2.64e-06	0.00119453	21.9316	genus.Ruminiclostridium5
rs1492620	T	C	-0.0830505	0.0180073	3.53e-06	0.00115847	21.2686	genus.Ruminiclostridium5
rs113753996	T	C	0.0820689	0.0174463	3.99e-06	0.00120512	22.1261	genus.Ruminiclostridium5
rs2791343	T	C	0.051717	0.0113369	5.54e-06	0.00113341	20.8081	genus.Ruminiclostridium5
rs8053158	A	G	-0.0740543	0.0159151	5.9e-06	0.00117915	21.6488	genus.Ruminiclostridium5
rs2801960	C	G	0.0520975	0.0115111	6.21e-06	0.00111561	20.481	genus.Ruminiclostridium5
rs2833828	G	A	0.0489617	0.0108702	6.82e-06	0.00110499	20.2857	genus.Ruminiclostridium5
rs1223978	T	C	0.0484169	0.0108254	8.16e-06	0.00108951	20.0012	genus.Ruminiclostridium5
rs73002572	G	C	0.181548	0.0414078	8.82e-06	0.00104703	19.2206	genus.Ruminiclostridium5
rs4955951	A	G	-0.0713749	0.0165826	9.96e-06	0.00100913	18.5241	genus.Ruminiclostridium5
rs1756364	G	T	0.0999189	0.0197169	2.54e-07	0.00139834	25.6787	genus.Ruminiclostridium6
rs71414120	T	G	0.200894	0.0406434	1.08e-06	0.00133038	24.4291	genus.Ruminiclostridium6
rs61060922	T	G	0.15913	0.0322283	1.09e-06	0.00132755	24.3769	genus.Ruminiclostridium6
rs77193512	A	G	0.0736533	0.0153163	1.3e-06	0.00125929	23.122	genus.Ruminiclostridium6
rs79968172	G	A	0.11614	0.0243083	1.66e-06	0.00124311	22.8246	genus.Ruminiclostridium6
rs663262	T	C	-0.13498	0.0310715	3.39e-06	0.00102795	18.87	genus.Ruminiclostridium6
rs10829821	T	C	-0.097606	0.0216072	3.47e-06	0.0011114	20.4036	genus.Ruminiclostridium6
rs11992182	A	C	0.0625299	0.0137876	4.65e-06	0.00112025	20.5662	genus.Ruminiclostridium6
rs72991535	T	G	0.135604	0.0295174	4.95e-06	0.00114944	21.1028	genus.Ruminiclostridium6
rs2548459	C	T	0.0554866	0.0122755	6.4e-06	0.0011128	20.4293	genus.Ruminiclostridium6
rs9555756	A	C	-0.0804138	0.0176692	7.1e-06	0.00112808	20.71	genus.Ruminiclostridium6
rs73176030	T	C	0.058665	0.013208	7.29e-06	0.00107453	19.726	genus.Ruminiclostridium6
rs792058	G	A	0.0554234	0.0125423	8.58e-06	0.00106358	19.5247	genus.Ruminiclostridium6
rs35362464	C	A	0.0720077	0.0165387	8.99e-06	0.00103254	18.9544	genus.Ruminiclostridium6
rs1871858	C	G	-0.105422	0.0237274	9.12e-06	0.0010752	19.7383	genus.Ruminiclostridium6
rs116969552	A	G	-0.166823	0.0376681	9.16e-06	0.00106831	19.6117	genus.Ruminiclostridium6
rs67479537	T	C	0.118994	0.026487	9.3e-06	0.00109928	20.1808	genus.Ruminiclostridium6
rs57665991	C	G	-0.0641507	0.0123339	2.07e-07	0.00147287	27.0494	genus.Ruminiclostridium9
rs55875763	G	C	-0.0545331	0.0112974	1.6e-06	0.00126886	23.298	genus.Ruminiclostridium9
rs2615052	T	G	0.0577608	0.0120578	1.75e-06	0.00124966	22.9449	genus.Ruminiclostridium9
rs73592673	A	T	-0.081629	0.0169515	2.14e-06	0.00126278	23.1861	genus.Ruminiclostridium9
rs115044523	G	A	-0.0980026	0.0202616	2.37e-06	0.00127401	23.3926	genus.Ruminiclostridium9
rs918449	A	G	-0.0950908	0.0197177	2.56e-06	0.00126653	23.2551	genus.Ruminiclostridium9
rs12040548	G	T	0.0570422	0.0122359	3.15e-06	0.00118361	21.7307	genus.Ruminiclostridium9
rs12419854	T	A	-0.0727975	0.0155594	3.18e-06	0.00119214	21.8876	genus.Ruminiclostridium9
rs113048721	C	G	0.0600735	0.0132737	4.1e-06	0.00111557	20.4801	genus.Ruminiclostridium9
rs9522712	T	C	0.0699728	0.0154939	4.66e-06	0.00111085	20.3934	genus.Ruminiclostridium9
rs6082461	A	C	0.0586425	0.0131004	4.87e-06	0.0010914	20.0359	genus.Ruminiclostridium9
rs13033315	T	A	0.0511195	0.0111418	5.68e-06	0.00114648	21.0483	genus.Ruminiclostridium9
rs79082720	C	G	0.0928576	0.0204871	6.47e-06	0.00111889	20.5412	genus.Ruminiclostridium9
rs7137760	C	T	0.050797	0.0112182	7.07e-06	0.00111672	20.5012	genus.Ruminiclostridium9
rs78191726	T	C	0.0944998	0.0210206	7.58e-06	0.00110076	20.2081	genus.Ruminiclostridium9
rs74303178	T	C	0.0532742	0.0119274	7.92e-06	0.00108661	19.9479	genus.Ruminiclostridium9
rs9809789	C	T	-0.0717454	0.0159673	8.72e-06	0.00109963	20.1872	genus.Ruminiclostridium9
rs5994253	A	G	-0.0811302	0.0157621	2.35e-07	0.00144249	26.4905	genus.RuminococcaceaeNK4A214group
rs11586410	G	A	-0.0863422	0.0169937	3.66e-07	0.0014056	25.8121	genus.RuminococcaceaeNK4A214group
rs136761	G	A	-0.0587521	0.0119155	8.15e-07	0.00132388	24.3096	genus.RuminococcaceaeNK4A214group
rs11704699	G	T	-0.0899695	0.0184752	8.71e-07	0.00129137	23.7117	genus.RuminococcaceaeNK4A214group
rs73158814	C	G	-0.109257	0.0227458	2.2e-06	0.00125647	23.0701	genus.RuminococcaceaeNK4A214group
rs7573569	T	C	0.107739	0.0233638	3.23e-06	0.00115812	21.2622	genus.RuminococcaceaeNK4A214group
rs12642039	T	C	-0.0553003	0.0119397	3.43e-06	0.00116831	21.4495	genus.RuminococcaceaeNK4A214group
rs114244418	C	G	-0.175266	0.0372779	3.59e-06	0.00120384	22.1027	genus.RuminococcaceaeNK4A214group
rs4814689	C	T	-0.1083	0.0230708	4.55e-06	0.00120008	22.0336	genus.RuminococcaceaeNK4A214group
rs34576931	G	C	-0.0873312	0.0194886	4.72e-06	0.00109371	20.0785	genus.RuminococcaceaeNK4A214group
rs147475196	A	G	-0.133769	0.0295196	4.72e-06	0.00111841	20.5324	genus.RuminococcaceaeNK4A214group
rs12731	A	G	-0.0527684	0.0115053	4.87e-06	0.00114565	21.033	genus.RuminococcaceaeNK4A214group
rs35559912	T	C	-0.0925071	0.0203674	4.89e-06	0.00112355	20.6268	genus.RuminococcaceaeNK4A214group
rs62027366	T	C	0.0615389	0.0137612	6.58e-06	0.00108922	19.9959	genus.RuminococcaceaeNK4A214group
rs11241747	C	T	0.0533858	0.0120035	6.59e-06	0.00107739	19.7784	genus.RuminococcaceaeNK4A214group
rs10178772	G	T	0.0714394	0.0162124	7.72e-06	0.00105761	19.4149	genus.RuminococcaceaeNK4A214group
rs13087692	T	G	0.0574623	0.012594	8.69e-06	0.00113383	20.8159	genus.RuminococcaceaeNK4A214group
rs6681678	C	T	-0.100174	0.024	9.05e-06	0.000949022	17.4197	genus.RuminococcaceaeNK4A214group
rs77564310	A	C	-0.0713093	0.0140855	3.29e-07	0.00139553	25.627	genus.RuminococcaceaeUCG002
rs55793120	T	C	0.137396	0.027414	4.81e-07	0.00136776	25.1164	genus.RuminococcaceaeUCG002
rs10927423	C	A	-0.0713617	0.0147712	8.5e-07	0.001271	23.3373	genus.RuminococcaceaeUCG002
rs67746927	C	G	-0.054237	0.0110357	9.17e-07	0.00131528	24.1514	genus.RuminococcaceaeUCG002
rs7155595	C	A	0.0569929	0.0116986	1.15e-06	0.00129244	23.7314	genus.RuminococcaceaeUCG002
rs11750293	G	T	-0.0578304	0.0120512	1.76e-06	0.00125402	23.0251	genus.RuminococcaceaeUCG002
[truncated: 714 more rows]

## Sheet: Table S2
Table S2. Sensitivity analysis for significant and nominal significant associations between gut microbiota and cancers.
Cancers	Gut microbiota	Heterogeneity test		Pleiotropy test
		Cochran Q-value	P	Intercept	P
BC	Class.Actinobacteria	29.2	0.11	-0.004	0.42
	Genus.Parabacteroides	1.76	0.78	-0.005	0.74
	Genus.Sellimonas	10.6	0.39	0.006	0.63
BC (ER+)	Genus.Adlercreutzia	6.64	0.47	-0.01	0.44
	Genus.Sellimonas	10.3	0.41	0.008	0.58
BC (ER-)	Genus.Dorea	5.55	0.85	0.004	0.77
	Genus.Eubacterium xylanophilum group	9.53	0.3	0.005	0.81
	Genus.Lachnospiraceae NK4A136 group	13.1	0.52	0.002	0.8
EC (EH)	Genus.Dorea	8.47	0.58	0.01	0.49
	Genus.Lactobacillus	4.71	0.86	0.01	0.68
LC	Genus.Erysipelatoclostridium	12.8	0.62	0.02	0.32
	Genus.Holdemanella	11.2	0.34	-0.004	0.85
LUAD	Family.Peptococcaceae	8.92	0.44	-0.04	0.16
	Genus.Erysipelatoclostridium	9.13	0.87	0.03	0.39
	Genus.Eubacterium Hallii group	9.02	0.83	-0.01	0.6
	Genus.Gordonibacter	7.96	0.72	0.08	0.14
LUSC	Phylum.Tenericutes	5.5	0.9	-0.04	0.31
	Class.Mollicutes	5.5	0.9	-0.04	0.31
	Genus.Flavonifractor	8.12	0.15	0.04	0.69
	Genus.Ruminococcus1	8.07	0.33	-0.06	0.21
OC	Genus.Family XIIIAD3011 group	6.66	0.83	0.02	0.5
OC (HGS)	Family.Alcaligenaceae	9.59	0.79	0.01	0.63
	Genus.Christensenellaceae R7 group	15.3	0.08	0.04	0.17
	Genus.Family XIIIAD3011 group	8.36	0.68	0.03	0.33
OC (LGS)	Class.Clostridia	7.29	0.7	-0.01	0.89
	Order.Clostridiales	7.53	0.67	0.01	0.91
	Genus.Alloprevotella	4.41	0.49	0.09	0.72
	Genus.Collinsella	6.67	0.67	0.0002	0.998
	Genus.Ruminiclostridium5	4.57	0.92	0.08	0.31
OC (ED)	Family.Streptococcaceae	14.6	0.34	0.04	0.53
	Genus.Adlercreutzia	6.8	0.45	-0.02	0.8
	Genus.Ruminiclostridium6	14.5	0.49	0.03	0.3
OC (IM)	Family.Peptostreptococcaceae	9.74	0.72	0.04	0.27
PC	Class.Alphaproteobacteria	8.12	0.23	0.006	0.78
	Order.Rhodospirillales	15.3	0.29	0.02	0.15
	Genus.Adlercreutzia	6.64	0.47	-0.004	0.83
	Genus.Coprobacter	7.95	0.63	-0.01	0.31
BC, breast cancer
BC (ER+), estrogen receptor positive breast cancer
BC (ER-), estrogen receptor negative breast cancer
EC (EH), endometrial cancer (endometrioid histology)
LC, lung cancer
LUAD, lung adenocarcinoma
LUSC, lung squamous carcinoma
OC, ovarian cancer
OC (HGS), high grade serous ovarian cancer
OC (LGS), low grade serous ovarian cancer
OC (ED), endometrioid ovarian cancer
OC (IM), invasive mucinous ovarian cancer
PC, prostate cancer
